# Supplementary material for: Flux balance analysis accounting for metabolite dilution
Source: Genome Biol. 2010 Apr 16;11(4):R43. doi: 10.1186/gb-2010-11-4-r43 (PMC2884546; doi:10.1186/gb-2010-11-4-r43)
Supplement: Additional file 1 — ASAP growth conditions. Excel file including the growth conditions used to model the ASAP experiments used by both FBA and MD-FBA. [file gb-2010-11-4-r43-S1.xlsx]

## Sheet: MD-FBA supp 1
Flux balance analysis accounting for metabolite dilution
Tomer Benyamini, Ori Folger, Eytan Ruppin, Tomer Shlomi
Supp. 1 - ASAP Growth Conditions
Growth rates were predicted by FBA and by MD-FBA across 125 growth media and 91 gene knockouts, as defined by the ASAP database.
Each growth medium included a fixed set of metabolites: o2, co2, pi, so4, h, h2o, cbl1, ca2, cl, cobalt2, cu2, fe2, fe3, k, mg2, mn2, mobd, na1, nh4, tungs, zn2
Uptake rates were set according to the default values from the iAF1260 model
The growth media varied from each other by alternating the carbon source, as defnied by the table below. Uptake rates were set to 10 mmol/gDW*h
Marked in yellow growth media under which either FBA or MD-FBA predicted no growth in the wild-type strain, therefore were excluded from further analysis
Growth media				Gene Knockouts
Index	Abbreviation	Compounds		Index	Gene name
1	_nh4_ala_D	nh4,ala-D		1	b3091
2	_nh4_ser_D	nh4,ser-D		2	b3093
3	_nh4_ala_L	nh4,ala-L		3	b3132
4	_nh4_asn_L	nh4,asn-L		4	b3137
5	_nh4_asp_L	nh4,asp-L		5	b3161
6	_nh4_glu_L	nh4,glu-L		6	b3172
7	_nh4_gln_L	nh4,gln-L		7	b3213
8	_nh4_pro_L	nh4,pro-L		8	b3224
9	_nh4_ser_L	nh4,ser-L		9	b3225
10	_nh4_thr_L	nh4,thr-L		10	b3236
11	_nh4_4abut	nh4,4abut		11	b3359
12	_nh4_gly	nh4,gly		12	b3403
13	_nh4_arg_L	nh4,arg-L		13	b3409
14	_nh4_his_L	nh4,his-L		14	b3415
15	_nh4_ile_L	nh4,ile-L		15	b3416
16	_nh4_leu_L	nh4,leu-L		16	b3426
17	_nh4_lys_L	nh4,lys-L		17	b3429
18	_nh4_met_L	nh4,met-L		18	b3430
19	_nh4_orn	nh4,orn		19	b3437
20	_nh4_phe_L	nh4,phe-L		20	b3450
21	_nh4_val_L	nh4,val-L		21	b3451
22	_nh4_akg	nh4,akg		22	b3454
23	_nh4_ac	nh4,ac		23	b3456
24	_nh4_acac	nh4,acac		24	b3500
25	_nh4_pyr	nh4,pyr		25	b3517
26	_nh4_succ	nh4,succ		26	b3519
27	_nh4_dha	nh4,dha		27	b3551
28	_nh4_dad_2	nh4,dad,2		28	b3564
29	_nh4_adn	nh4,adn		29	b3565
30	_nh4_ins	nh4,ins		30	b3566
31	_nh4_thymd	nh4,thymd		31	b3567
32	_nh4_uri	nh4,uri		32	b3568
33	_nh4_glc	nh4,glc		33	b3572
34	_nh4_lcts	nh4,lcts		34	b3588
35	_nh4_cit	nh4,cit		35	b3600
36	_nh4_mal_L	nh4,mal-L		36	b3603
37	_nh4_fru	nh4,fru		37	b3653
38	_nh4_gal	nh4,gal		38	b3671
39	_nh4_g6p	nh4,g6p		39	b3725
40	_nh4_man	nh4,man		40	b3731
41	_nh4_melib	nh4,melib		41	b3750
42	_nh4_rib_D	nh4,rib-D		42	b3751
43	_nh4_tre	nh4,tre		43	b3771
44	_nh4_xyl_D	nh4,xyl-D		44	b3787
45	_nh4_fum	nh4,fum		45	b3789
46	_nh4_arab_L	nh4,arab-L		46	b3806
47	_nh4_fuc_L	nh4,fuc-L		47	b3821
48	_nh4_lac_L	nh4,lac-L		48	b3829
49	_nh4_mal_L	nh4,mal-L		49	b3831
50	_nh4_rmn	nh4,rmn		50	b3849
51	_nh4_malt	nh4,malt		51	b3870
52	_nh4_malttr	nh4,malttr		52	b3892
53	_nh4_sucr	nh4,sucr		53	b3893
54	_nh4_12ppd_S	nh4,12ppd,S		54	b3894
55	_nh4_galur	nh4,galur		55	b3902
56	_nh4_glcn	nh4,glcn		56	b3903
57	_nh4_glcur	nh4,glcur		57	b3904
58	_nh4_mnl	nh4,mnl		58	b3908
59	_nh4_sbt_D	nh4,sbt-D		59	b3909
60	_nh4_for	nh4,for		60	b3916
61	_nh4_glyc	nh4,glyc		61	b3917
62	_nh4_glyclt	nh4,glyclt		62	b3919
63	_nh4_acmana	nh4,acmana		63	b3926
64	_nh4_acgam	nh4,acgam		64	b3927
65	_nh4_but	nh4,but		65	b3930
66	_nh4_crn	nh4,crn		66	b3942
67	_nh4_tartr_L	nh4,tartr-L		67	b3945
68	_nh4_acnam	nh4,acnam		68	b3946
69	_nh4_ptrc	nh4,ptrc		69	b3952
70	_succ_ala_L_asp_L	succ,ala-L,asp-L		70	b3957
71	_succ_ala_L_gln_L	succ,ala-L,gln-L		71	b3958
72	_succ_ala_L_glu_L	succ,ala-L,glu-L		72	b3959
73	_succ_ala_L_gly	succ,ala-L,gly		73	b3991
74	_succ_ala_L_his_L	succ,ala-L,his-L		74	b3992
75	_succ_ala_L_leu_L	succ,ala-L,leu-L		75	b3993
76	_succ_ala_L_thr_L	succ,ala-L,thr-L		76	b3994
77	_succ_ala_D	succ,ala-D		77	b4005
78	_succ_ser_D	succ,ser-D		78	b4006
79	_succ_gly_asn_L	succ,gly,asn-L		79	b4013
80	_succ_gly_gln_L	succ,gly,gln-L		80	b4025
81	_succ_gly_glu_L	succ,gly,glu-L		81	b4033
82	_succ_gly_met_L	succ,gly,met-L		82	b4035
83	_succ_gly	succ,gly		83	b4039
84	_succ_ala_L	succ,ala-L		84	b4041
85	_succ_arg_L	succ,arg-L		85	b4054
86	_succ_asn_L	succ,asn-L		86	b4090
87	_succ_asp_L	succ,asp-L		87	b4111
88	_succ_cys_L	succ,cys-L		88	b4117
89	_succ_glu_L	succ,glu-L		89	b4119
90	_succ_gln_L	succ,gln-L		90	b4120
91	_succ_his_L	succ,his-L		91	b4138
92	_succ_ile_L	succ,ile-L
93	_succ_leu_L	succ,leu-L
94	_succ_lys_L	succ,lys-L
95	_succ_met_L	succ,met-L
96	_succ_orn	succ,orn
97	_succ_phe_L	succ,phe-L
98	_succ_pro_L	succ,pro-L
99	_succ_ser_L	succ,ser-L
100	_succ_thr_L	succ,thr-L
101	_succ_trp_L	succ,trp-L
102	_succ_tyr_L	succ,tyr-L
103	_succ_val_L	succ,val-L
104	_succ_met_L_ala_L	succ,met-L,ala-L
105	_succ_ade	succ,ade
106	_succ_adn	succ,adn
107	_succ_cytd	succ,cytd
108	_succ_csn	succ,csn
109	_succ_gua	succ,gua
110	_succ_gsn	succ,gsn
111	_succ_ins	succ,ins
112	_succ_thymd	succ,thymd
113	_succ_ura	succ,ura
114	_succ_uri	succ,uri
115	_succ_xtsn	succ,xtsn
116	_succ_alltn	succ,alltn
117	_succ_nh4	succ,nh4
118	_succ_acgam	succ,acgam
119	_succ_acmana	succ,acmana
120	_succ_no3	succ,no3
121	_succ_no2	succ,no2
122	_succ_ptrc	succ,ptrc
123	_succ_urea	succ,urea
124	_succ_xan	succ,xan
125	_succ_gam	succ,gam
