# Supplementary material for: Flux balance analysis accounting for metabolite dilution
Source: Genome Biol. 2010 Apr 16;11(4):R43. doi: 10.1186/gb-2010-11-4-r43 (PMC2884546; doi:10.1186/gb-2010-11-4-r43)
Supplement: Additional file 2 — ASAP experimental optical density values. Excel file including the experimentally measured OD values taken from the ASAP database. [file gb-2010-11-4-r43-S2.xlsx]

## Sheet: MD-FBA supp 2
Flux balance analysis accounting for metabolite dilution
Tomer Benyamini, Ori Folger, Eytan Ruppin, Tomer Shlomi
Supp. 2 - ASAP OD values
	_nh4_ala_D	_nh4_ser_D	_nh4_ala_L	_nh4_asn_L	_nh4_asp_L	_nh4_glu_L	_nh4_gln_L	_nh4_pro_L	_nh4_ser_L	_nh4_thr_L	_nh4_4abut	_nh4_arg_L	_nh4_orn	_nh4_akg	_nh4_acac	_nh4_pyr	_nh4_succ	_nh4_dha	_nh4_dad_2	_nh4_adn	_nh4_ins	_nh4_thymd	_nh4_uri	_nh4_glc	_nh4_lcts	_nh4_cit	_nh4_mal_L	_nh4_fru	_nh4_gal	_nh4_g6p	_nh4_man	_nh4_melib	_nh4_rib_D	_nh4_tre	_nh4_xyl_D	_nh4_fum	_nh4_arab_L	_nh4_fuc_L	_nh4_lac_L	_nh4_mal_L	_nh4_rmn	_nh4_malttr	_nh4_sucr	_nh4_12ppd_S	_nh4_galur	_nh4_glcn	_nh4_glcur	_nh4_mnl	_nh4_sbt_D
b3091	1.49	1.3	1.4	0.43	1.59	0.19	1.09	0.79	1.42	0.87	0.18	0.18	0.18	1.68	0.28	1.42	1.22	0.57	1.51	1.31	1.58	0.99	1.31	0.64	1.18	0.19	2.5	0.83	1.56	1.75	0.91	1.6	1.86	1.29	1.03	0.92	0.78	0.94	1.39	0	1.12	1.51	0.18	0.18	0.16	1.71	2.2	0.85	1.16
b3093	1.47	1.25	1.55	0.22	1.46	0.19	0.97	0.76	1.34	0.38	0.17	0.19	0.19	1.49	0.25	1.68	1.33	0.56	1.44	0.89	1.17	0.88	1.41	0.62	1.09	0.18	2.61	0.66	1.35	1.75	0.74	1.54	1.53	0.93	1.21	1	1.03	0.92	1.25	0	1.36	1.3	0.18	0.18	0.18	1.53	0.19	0.6	1.36
b3132	1.2	1.19	1.18	0.2	1.58	0.15	1.06	0.54	1.2	0.35	0.16	0.18	0.17	1.28	0.24	1.38	1.09	0.52	1.58	0.84	1.14	0.77	1.27	0.41	0.84	0.16	2.15	0.63	1.16	1.59	0.78	1.08	1.19	0.94	0.86	0.94	0.7	1.1	1.1	0	1.09	1.3	0.17	0.16	1.66	1.57	2.07	0.65	1.09
b3137	1.22	1.14	1.5	0.2	1.56	0.21	1.18	0.47	1.43	0.34	0.16	0.17	0.15	1.37	0.22	1.27	1.15	0.46	1.35	0.89	1.16	0.89	0.97	0.45	1.09	0.16	2.69	0.63	1.21	1.65	0.86	1.51	1.32	1.12	0.89	1.27	0.56	1.24	1.26	0	1.34	1.73	0.17	0.2	1.85	1.47	2	0.75	0.98
b3161	1.35	1.31	1.32	0.2	1.51	0.15	0.96	0.41	1.25	0.62	0.15	0.18	0.15	1.59	0.44	1.42	1.33	0.57	1.54	0.83	1.03	0.94	0.82	0.58	1.16	0.17	2.33	0.63	1.33	1.8	0.81	1.57	1.38	0.89	0.89	1.35	0.69	0.92	1.27	0	1.09	1.52	0.15	0.17	1.66	1.4	1.8	0.65	0.97
b3172	0.3	0.68	0.41	0.19	0.44	0.16	0.25	0.21	0.52	0.25	0.15	0.18	0.17	0.38	0.25	0.28	0.48	0.15	0.3	0.2	0.36	0.24	0.59	0.19	0.23	0.13	0.83	0.22	0.47	0.22	0.22	0.37	0.42	0.43	0.27	0.39	0.31	0.32	0.59	0	0.42	0.22	0.16	0.17	0.23	0.32	0.24	0.2	0.41
b3213	1.29	1.08	1.43	0.24	1.41	0.18	1.01	0.52	1.53	0.67	0.15	0.19	0.15	1.46	0.31	1.36	1.31	0.68	1.49	1.16	1.65	1.1	1.04	0.46	1.19	0.18	2.44	0.81	1.23	1.52	0.71	1.53	1.53	0.95	0.87	0.92	0.66	0.91	1.31	0	1.25	1.26	0.16	0.19	1.37	1.39	1.89	0.68	1.19
b3224	1.18	1.21	1.27	0.21	1.52	0.15	1.15	0.6	1.18	0.92	0.17	0.19	0.18	1.52	0.27	1.31	1.08	0.45	1.56	0.87	0.99	0.86	0.86	0.51	1	0.22	2.19	0.62	1.5	1.44	0.69	1.28	1.29	1.2	0.93	0.97	0.69	1.18	1.34	0	1.28	1.46	0.16	0.15	1.77	1.57	1.79	0.6	0.98
b3225	1.45	1.25	1.45	1.37	1.45	0.22	0.86	0.74	1.43	0.8	0.2	0.19	0.15	1.51	0.34	1.56	1.23	0.8	1.45	1.04	1.15	1.09	1.06	0.6	1.13	0.17	2.82	0.78	1.63	1.77	0.98	1.46	1.73	1.39	1.17	1.07	1.08	1.43	1.4	0	1.35	1.4	0.18	0.19	1.86	1.96	1.99	0.9	1.31
b3236	0.93	1.65	0.97	0.15	0.24	0.94	0.16	0.15	1.15	0.14	0.14	0.13	0.13	1	0.15	1.3	0.93	0.39	1.2	0.88	0.88	0.61	0.78	0.75	1.28	0.18	1.1	0.95	1.37	1.67	0.89	1.73	1.8	1.45	1.44	0.37	1.1	1.61	1.29	0	1.56	1.69	0.16	0.24	1.68	1.9	1.85	0.95	1.21
b3359	1.73	1.6	1.83	1.1	1.6	0.2	1.12	0.5	1.8	0.25	0.19	0.2	0.2	1.71	0.22	1.36	1.32	1.28	1.35	1.24	2.1	1.11	1.38	1.53	1.82	0.16	3.04	2.1	1.28	1.75	1.67	1.43	1.53	1.36	1.79	1.47	0.84	1.92	1.56	0	1.76	1.36	0.22	0.2	1.77	1.86	1.95	1.41	1.59
b3403	2.24	1.44	1.57	0.22	1.56	0.17	0.76	0.27	1.47	0.24	0.17	0.2	0.2	1.45	0.17	1.27	1.53	1.17	1.77	1.32	1.84	1.23	1.28	1.55	1.54	0.16	3.47	1.43	1.86	1.54	1.62	1.08	2.32	1.27	1.63	1.53	1.46	1.84	1.68	0	1.6	1.58	0.18	0.18	1.85	1.98	1.85	1.71	1.61
b3409	1.51	1.36	1.65	0.81	1.4	0.19	0.69	0.24	1.62	0.27	0.16	0.18	0.17	1.52	0.22	1.62	1.34	1.18	1.4	1.04	1.99	1.06	1.14	1.23	1.28	0.17	2.92	1.55	1.11	1.56	1.18	1.24	1.58	1.17	1.65	1.38	1.18	1.4	1.42	0	1.46	1.5	0.21	0.2	1.74	1.84	1.89	1.19	1.98
b3415	1.44	1.31	1.43	0.3	1.13	0.21	0.96	0.25	1.59	0.23	0.15	0.22	0.25	1.39	0.2	1.54	1.15	1.27	1.44	0.88	1.71	1.01	1.18	1.43	1.46	0.19	2.99	0.82	0.83	1.68	1.03	1.17	1.48	1.24	1.54	1.16	0.9	1.36	1.72	0	1.34	1.63	0.19	0.21	1.77	0.82	1.47	1.27	1.56
b3416	1.19	1.14	1.21	0.22	1.14	0.13	0.67	0.24	1.36	0.28	0.15	0.15	0.16	1.09	0.2	1.14	1.15	1.09	1.03	0.8	2.05	0.69	0.68	0.93	1.02	0.18	2.08	0.77	0.89	1.44	0.83	1.09	1.23	0.94	1.46	1.11	1.82	1.12	1.06	0	1.33	0.6	0.16	0.17	1.5	1.29	1.29	0.99	1.43
b3426	1.59	1.2	1.48	0.77	1.52	0.4	0.91	0.71	1.79	0.28	0.26	0.26	0.24	1.58	0.21	1.17	1.24	1.25	1.02	0.92	1.72	0.96	1.16	1.75	1.04	0.18	2.78	1.15	1.35	1.59	1.09	0.87	1.52	1.17	1.42	1.25	1.03	1.27	1.37	0	1.55	1.02	0.38	0.32	1.5	1.71	1.72	0.91	1.55
b3429	1.53	1.23	1.44	0.38	1.13	0.23	1	0.27	1.68	0.32	0.18	0.17	0.16	1.18	0.16	1.59	1.21	1.16	1.63	1.2	1.98	1.16	1.33	1.45	1.41	0.15	2.83	0.86	1.5	1.75	1.31	1.44	1.26	1.28	1.94	1.3	1.75	1.55	1.12	0	1.32	1.27	0.23	0.17	1.58	1.7	1.55	1.48	2
b3430	1.7	1.58	2.14	0.23	1.41	0.18	0.73	0.31	1.69	0.24	0.17	0.19	0.15	1.57	0.15	1.28	1.3	1.11	1.46	1.25	1.49	0.93	1.11	1.91	1.24	0.17	2.64	1.03	1.13	1.6	1.19	1.41	1.46	1.53	1.57	1.47	1.12	1.82	1.55	0	1.32	1.3	0.19	0.17	1.89	1.78	2.46	1.64	1.64
b3437	1.42	1.12	1.23	1.18	1.11	0.17	0.75	0.38	1.53	1.04	0.17	0.2	0.16	1	0.2	1.24	1.08	1.47	1.31	1.02	1.42	1.13	1.38	1.56	1.12	0.23	2.66	0.9	0.9	1.48	1.19	1.44	1.39	1.31	1.64	1.03	1.48	1.55	1.06	0	1.3	1.16	0.16	0.17	1.59	1.4	1.4	1.63	1.44
b3450	1.65	1.16	1.29	0.25	1.36	0.26	0.56	0.34	1.84	0.92	0.17	0.19	0.19	1.29	0.22	1.59	1.26	1.16	1.3	0.98	1.47	0.86	1.13	1.45	1.21	0.2	2.84	1.54	0.97	1.5	1	1.04	1.38	1.07	1.7	1.16	1.06	1.56	1.16	0	1.3	1.18	0.36	0.21	1.69	1.64	1.53	0.66	1.55
b3451	1.63	1.05	1.44	0.84	1.32	0.2	0.51	0.29	2.26	0.93	0.16	0.19	0.15	1.29	0.21	1	1.23	1	1.1	0.97	1.6	1.2	1.22	1.35	1.2	0.18	2.76	1.14	0.97	1.54	1.15	0.99	1.49	1.19	1.89	1.18	1.27	1.48	1.28	0	1.33	1.23	0.2	0.16	1.73	1.68	1.68	1.81	1.47
b3454	1.68	1.21	1.65	0.47	1.31	0.22	0.64	0.42	1.54	1	0.2	0.23	0.18	1.29	0.21	1.56	1.34	1.11	1.38	1.02	1.71	1.18	1.36	2.34	1.16	0.21	2.79	1.21	0.82	1.58	1.07	1.42	1.52	1.33	1.66	1.29	1.36	1.58	1.38	0	1.17	1.3	0.23	0.17	1.92	1.54	1.65	1.55	1.65
b3456	1.74	0.89	1.44	0.42	1.11	0.16	0.7	0.32	1.34	0.89	0.18	0.21	0.17	1.13	0.17	1.51	1.01	1.33	1.34	0.92	1.46	1.35	1.38	1.75	1.2	0.15	2.5	0.94	1.08	1.26	1.07	1.35	1.34	1.28	1.55	1.19	1.83	1.67	1.1	0	1.27	1.35	0.18	0.16	1.52	1.45	1.51	1.48	1.48
b3500	1.71	1.16	1.69	1	1.46	0.17	0.82	0.25	1.8	0.39	0.14	0.15	0.17	1.54	0.17	2.13	1.19	0.25	1.36	0.87	1.91	0.83	1.13	1.78	1.63	0.15	3.62	1.1	1.48	1.87	1.27	1.27	1.56	1.41	1.14	1.17	1.01	1.31	1.7	0	1.56	1.2	0.15	0.17	2.48	1.8	2.29	1.39	1.82
b3517	1.78	0.91	1.48	0.92	1.37	0.18	0.97	0.24	1.92	0.25	0.15	0.14	0.14	1.43	0.14	1.57	1.25	0.12	1.21	0.9	1.05	0.79	1.1	1.52	1.41	0.15	3.25	1.34	1.29	1.62	1.12	1.4	1.4	0.97	1.57	1.44	0.94	1.54	1.62	0	1.42	1.03	0.17	0.15	2.16	1.76	2.06	0.83	1.88
b3519	1.85	0.94	1.7	0.24	1.27	0.17	0.71	0.31	1.83	0.36	0.14	0.17	0.16	1.59	0.17	1.74	1.3	0.14	1.29	0.8	1.32	0.83	1.3	1.94	1.29	0.16	3.44	1.2	1.16	2.17	1.64	1.07	1.52	1.35	1.24	1.44	1.2	1.62	1.89	0	2.06	1.72	0.16	0.16	2.04	1.93	1.86	1.34	1.69
b3551	1.85	1.08	1.85	0.35	1.45	0.22	0.79	0.67	1.86	0.22	0.18	0.16	0.16	1.43	0.16	1.74	1.29	0.17	1.13	0.93	1.74	0.75	1.18	1.21	1.02	0.17	2.94	1.12	1.03	1.53	1.1	0.7	1.58	1.12	0.93	1.24	1.14	1.5	1.47	0	1.51	0.89	0.19	0.18	1.67	1.79	1.87	0.68	1.58
b3564	1.76	1.29	1.34	0.28	1.14	0.14	0.57	0.25	1.66	0.29	0.14	0.17	0.15	1.43	0.19	1.93	1.44	0.12	1.1	0.95	2.03	0.79	0.87	1.55	1.24	0.14	3.16	1.19	1.13	1.56	1.13	0.97	1.64	1.77	0.84	1.57	0.89	1.43	1.89	0	1.69	1.22	0.16	0.14	2.6	1.79	2.04	0.96	1.58
b3565	1.93	1.66	1.02	0.55	1.5	0.19	0.28	0.18	1.55	0.19	0.14	0.14	0.14	1.6	0.16	2.09	1.38	0.13	1.05	0.76	1.84	0.84	1.08	1.76	1.23	0.14	3.76	1.44	1.11	1.3	1	1.03	1.28	1.28	0.13	1.31	0.82	1.6	1.6	0	1.15	1.01	0.17	0.15	2.62	2.35	2.29	1.06	1.56
b3566	1.82	1.22	1.86	0.35	1.35	0.17	0.77	0.66	1.7	0.27	0.17	0.21	0.2	1.71	0.17	1.77	1.22	0.34	1.21	0.93	1.72	0.95	0.99	1.76	1.63	0.19	2.93	1.55	1.13	1.47	1.4	0.85	1.62	1.31	1.52	1.27	1.03	1.67	1.57	0	1.71	1.17	0.17	0.16	1.72	1.82	1.92	0.82	1.75
b3567	1.72	1.17	1.88	0.37	1.61	0.17	0.75	0.58	1.82	0.25	0.18	0.19	0.19	1.72	0.2	1.9	1.28	0.17	1.18	0.89	1.51	0.86	1.07	1.42	1.46	0.17	2.99	1.58	1.04	1.43	1.25	0.9	1.56	1.4	1.83	1.2	0.98	1.58	1.54	0	1.79	1.2	0.19	0.17	1.86	1.86	1.94	1.45	1.54
b3568	1.63	1.09	1.36	0.2	1.31	0.17	0.29	0.18	1.57	0.22	0.15	0.14	0.15	1.37	0.15	2.11	1.12	0.12	1.11	1.06	1.31	0.75	0.8	1.23	1.54	0.14	3.33	1.14	1.24	1.47	1.17	1.1	1.67	1.15	0.99	1.25	0.83	1.4	1.8	0	1.72	1.55	0.17	0.14	2.58	1.86	2.28	1.06	1.44
b3572	1.85	1.1	1.69	0.23	1.33	0.17	0.46	0.37	1.74	0.22	0.15	0.17	0.16	1.48	0.15	1.64	1.24	0.15	1.05	0.82	1.45	0.8	0.92	1.18	1.3	0.15	3.01	1.24	1.21	1.33	1.23	0.88	1.7	1.04	1.12	1.17	1.09	1.45	1.55	0	1.77	1.12	0.27	0.15	1.76	1.8	1.86	0.79	1.47
b3588	1.3	1.21	1.11	0.25	0.98	0.15	0.2	0.18	1.86	0.22	0.15	0.15	0.15	1.25	0.14	1.9	1.48	0.12	1.35	0.67	1.78	0.62	0.93	1.44	1.06	0.32	3.52	0.95	1.09	1.47	1.1	1.22	1.25	1.36	0.89	1.18	1.15	1.45	1.67	0	1.84	1.12	0.16	0.13	2.23	1.94	2.03	1.1	1.47
b3600	1.76	1.03	1.22	0.28	1.13	0.18	0.45	0.23	1.74	0.22	0.15	0.15	0.15	1.37	0.17	1.87	1.16	0.12	1.23	0.76	1.89	0.81	1.14	1.24	1.13	0.14	3.35	1.07	1.02	1.45	1.16	1.06	1.42	1.18	0.8	1.18	0.7	1.41	1.63	0	1.59	1.43	0.15	0.14	1.91	1.95	1.84	0.1	0.1
b3603	1.48	1	1.61	0.41	1.27	0.19	0.32	0.22	1.75	0.23	0.14	0.13	0.16	1.5	0.16	1.76	1.27	0.3	0.94	0.78	1.58	0.68	0.9	1.32	1.23	0.15	3.14	0.99	0.88	1.4	1.08	0.77	1.7	1.06	1.08	1	0.84	1.35	1.07	0	1.8	1.08	0.14	0.16	1.68	1.78	1.72	0.71	1.42
b3653	1.33	0.78	0.87	0.52	1.14	0.17	0.4	0.19	1.53	0.53	0.16	0.17	0.18	1.23	0.15	1.54	1.39	0.22	0.97	0.84	1.3	0.77	1.1	1.27	1.2	0.15	2.82	1.71	0.95	1.37	1.34	0.77	1.22	1.04	0.82	1.37	1.01	1.81	1.45	0	1.4	1.49	0.15	0.16	2.14	1.53	1.82	1.12	1.58
b3671	1.5	1.6	1.24	0.78	1.2	0.23	0.7	0.22	1.75	0.27	0.21	0.21	0.2	1.45	0.18	0.71	1.37	0.34	1.22	1.03	2.2	0.97	1.39	1.68	0.86	0.19	2.91	0.9	1	1.53	0.98	0.85	1.5	1.25	1.16	1.2	1	1.24	1.41	0	1.6	1.35	0.22	0.19	1.67	1.64	1.72	1.69	1.65
b3725	1.8	1.16	1.71	0.26	1.37	0.18	0.79	0.32	1.67	0.33	0.21	0.32	0.17	1.68	0.19	1.7	1.39	0.52	1.49	0.96	1.56	0.85	0.89	1.97	1.6	0.2	3.21	1.25	1.13	1.7	1.21	1.09	1.84	1.31	1.39	1.26	0.91	1.78	1.66	0	1.52	1.69	0.19	0.19	1.82	1.61	1.9	1.36	1.55
b3731	0.4	0.86	0.38	0.2	0.79	0.15	0.15	0.47	0.94	0.16	0.12	0.12	0.12	0.65	0.15	0.89	0.84	0.14	1.03	0.74	1.13	0.76	0.79	1.15	1.16	0.14	2.27	1.31	1.16	0.78	0.97	1.43	0.88	1.3	1.48	0.52	1.42	1.46	0.92	0	1.16	1.38	0.14	0.12	0.88	1.1	1.22	1.41	1.55
b3750	1.36	1.09	1.38	0.41	1.25	0.18	0.6	0.31	1.71	0.77	0.22	0.19	0.22	1.34	0.19	1.47	1.21	0.19	1.23	0.84	1.86	0.83	0.83	1.21	1.3	0.21	2.67	1.15	1.01	1.37	1.13	0.95	0.55	0.98	1.2	1.17	1	1.55	1.38	0	1.51	1.11	0.23	0.18	1.77	1.68	1.81	1.25	1.56
b3751	1.79	1.06	1.7	0.32	1.46	0.2	1.2	0.23	1.87	0.54	0.21	0.21	0.19	1.48	0.19	1.87	1.42	0.36	1.1	0.82	1.55	0.79	0.7	1.42	1.45	0.23	3.13	1.25	1.09	1.41	1.18	1.05	0.44	1.07	1.1	1.08	0.91	1.76	1.64	0	1.75	1.01	0.17	0.18	1.87	1.76	2.01	1.16	1.59
b3771	0.46	0.78	0.75	0.42	0.65	0.16	0.54	0.26	0.83	0.38	0.18	0.46	0.29	0.54	0.19	0.69	0.67	0.18	0.68	0.44	0.63	0.41	0.59	0.47	0.52	0.19	1.39	0.56	0.64	0.55	0.79	0.57	0.95	0.71	0.9	0.73	0.68	0.91	0.76	0	0.46	0.62	0.23	0.17	0.72	0.45	0.56	0.68	0.72
b3787	1.45	1.04	1.53	0.2	1.27	0.19	1.21	0.18	1.63	0.34	0.15	0.18	0.18	1.12	0.18	1.53	1.15	0.56	1.41	0.96	1.57	0.79	1.17	1.19	1.14	0.18	2.8	1.21	1.12	1.38	1.32	1	1.58	1.11	0.97	1.1	1.19	1.2	1.27	0	1.4	0.98	0.22	0.18	1.75	1.56	1.72	0.86	1.66
b3789	1.54	1.28	1.6	0.24	1.27	0.18	0.83	0.31	1.94	0.42	0.19	0.16	0.14	1.51	0.17	1.79	1.19	0.64	1.21	1.02	2	0.86	1.09	1.46	1.43	0.17	3.09	1.61	0.96	1.72	1.19	1.33	1.37	1.48	1.5	1.14	1.16	1.56	1.44	0	1.88	1.68	0.17	0.17	1.95	1.51	1.72	1.43	1.7
b3806	0.33	0.99	1.73	0.21	0.21	0.21	0.36	0.19	2.05	0.3	0.2	0.19	0.25	1.24	0.19	0.83	1.13	0.42	1.54	1.19	1.44	1.11	1.38	1.81	1.15	0.19	2.15	1.42	1.37	1.62	1.56	1.03	1.45	1.22	1.32	1.01	1.4	1.65	1.45	0	1.62	1.54	0.21	0.2	1.92	1.74	1.88	0.91	1.48
b3821	1.75	1.19	1.69	0.26	1.42	0.21	0.6	0.24	1.7	0.25	0.2	0.23	0.2	1.5	0.21	0.99	1.38	0.41	1.3	1.05	2.12	0.88	1.2	1.65	1.37	0.18	3.11	1.38	1.3	1.68	1.22	1.16	1.46	1.31	1.52	1.1	1.14	1.62	1.4	0	1.85	1.4	0.22	0.26	2.13	1.94	1.86	1.04	1.73
b3829	0.43	0.94	0.45	0.26	0.56	0.22	0.25	0.2	1.33	0.22	0.2	0.19	0.15	0.43	0.17	0.67	0.45	0.15	0.65	0.69	0.84	0.58	0.76	0.43	0.48	0.19	1.58	0.51	0.63	0.56	0.4	0.66	0.26	0.82	0.57	0.49	0.61	0.61	0.56	0	0.58	0.46	0.2	0.2	0.64	0.65	0.54	0.44	0.88
b3831	2.17	1.39	1.82	0.28	1.51	0.18	0.75	0.92	1.78	0.24	0.19	0.18	0.15	1.94	0.25	1.94	1.58	1.02	1.23	0.89	1.59	1.19	0.15	1.42	1.43	0.96	3.18	1.35	1.17	1.7	1.69	1.2	1.95	1.19	1.87	1.3	1.65	1.68	1.67	0	1.72	1.68	0.22	0.2	1.88	1.98	2.12	1.52	1.75
b3849	1.91	1.47	1.57	0.15	1.65	0.15	0.24	0.24	1.91	0.19	0.17	0.14	0.15	1.69	0.18	1.42	1.46	0.42	1.38	1.01	1.5	1.04	1.55	1.16	1.41	0.17	2.81	0.92	1.14	1.56	0.98	0.87	1.97	0.93	1.14	1.04	1.41	1.21	1.69	0	1.45	1.03	0.22	0.16	1.91	1.94	1.98	0.63	1.29
b3870	2.22	1.7	2.08	0.36	1.82	0.18	0.84	0.78	1.93	0.26	0.18	0.17	0.16	2.11	0.21	2.04	1.54	0.73	1.37	1.39	2.52	1.25	1.61	1.89	1.65	0.45	3.39	1.09	1.31	1.79	1.12	1.54	2.19	1.31	1.8	1.32	1.34	2.05	1.89	0	2.13	1.59	0.22	0.19	2	2.11	2.29	1.51	1.6
b3892	1.9	1.33	1.94	0.71	1.63	0.17	1.21	0.82	1.61	0.23	0.21	0.18	0.16	1.78	0.17	1.76	1.41	0.79	1.29	1	1.84	1.11	1.46	1.64	1.62	0.32	3.26	1.46	1.43	2.09	1.85	1.29	1.79	1.84	1.72	1.21	2.08	2.06	1.63	0	1.68	1.28	0.21	0.16	1.89	1.94	2.02	1.54	1.81
b3893	2.01	1.18	1.88	0.39	1.55	0.16	0.8	0.26	1.82	0.33	0.17	0.16	0.15	1.68	0.24	1.85	1.5	1.21	1.43	1.01	1.77	1.13	1.35	1.07	1.21	0.15	3.18	1.29	1.23	1.62	1.69	1.04	1.92	1.15	1.52	1.3	2.06	1.81	1.67	0	1.73	1.18	0.21	0.19	1.93	1.9	2.07	1.17	1.71
b3894	1.63	1.1	1.57	0.19	1.18	0.17	0.62	0.25	1.4	0.18	0.17	0.16	0.18	1.28	0.19	1.27	1.11	1.06	1.07	0.76	1.28	1.18	1.36	1.95	1.1	0.17	2.6	1.6	0.99	1.5	1.1	1	1.4	1.11	1.27	1.37	1.69	1.64	1.07	0	1.31	1.18	0.16	0.15	1.58	1.58	1.81	0.98	1.7
b3902	1.94	1.32	1.87	1.19	1.6	0.21	1.27	0.27	1.57	0.24	0.16	0.18	0.15	1.7	0.21	1.81	1.25	0.93	1.6	1.04	1.79	1.32	1.51	1.57	1.22	0.3	3.17	1.88	1.34	1.62	1.57	1.02	1.73	1.61	1.25	1.44	1.42	1.93	1.42	0	0.64	1.55	0.21	0.16	1.88	2.33	2.14	0.93	1.68
b3903	1.97	1.39	2.02	0.52	1.44	0.18	1.3	0.56	1.78	0.25	0.15	0.17	0.12	1.87	0.22	1.94	1.58	1.04	1.42	0.98	1.79	1.2	1.57	1.74	1.67	0.18	3.34	1.56	1.27	1.75	1.45	1.56	2.05	1.42	2.03	1.27	1.75	2.13	1.7	0	0.21	1.36	0.21	0.18	1.99	2.04	2.29	1.38	2.08
b3904	2.18	1.38	2.2	0.37	1.77	0.16	0.87	0.43	1.96	0.22	0.15	0.18	0.15	1.89	0.17	2.1	1.33	0.91	1.47	1.05	2.26	0.96	1.37	0.91	1.16	0.19	3.06	1.09	1.1	1.69	0.95	0.75	1.94	1.24	1.14	1.29	1.06	1.76	1.79	0	0.71	1.03	0.19	0.15	1.96	1.94	2.14	0.76	1.77
b3908	1.85	1.42	1.95	0.24	1.36	0.21	0.63	0.48	1.74	0.26	0.19	0.2	0.18	1.5	0.26	1.87	1.28	0.7	1.33	0.93	1.8	0.94	1.35	1.48	1.26	0.25	3.04	1.64	1.32	1.72	1.05	0.98	1.6	1.14	1.04	1.28	1.61	1.23	1.41	0	1.51	1.49	0.2	0.19	1.8	1.84	1.98	0.67	1.38
b3909	1.6	1.5	1.95	0.92	1.48	0.22	0.85	0.78	1.82	0.33	0.16	0.18	0.16	1.66	0.24	1.41	1.27	1.31	1.41	1.2	1.74	1.02	1.24	2.34	1.79	0.18	3.16	1.44	1.17	1.54	1.36	1.37	1.7	1.35	1.42	1.42	0.96	1.52	1.64	0	1.97	1.39	0.24	0.16	1.8	2.07	2.01	1.19	1.59
b3916	2.32	1.43	2.1	1.3	1.66	0.21	0.18	0.34	1.93	0.23	0.18	0.2	0.14	2.01	0.2	1.92	1.66	1.32	1.31	1.73	1.18	1.17	1.78	1.4	1.76	0.29	3.57	1.59	1.33	1.38	0.93	1.39	1.51	1.37	1.5	1.47	1.53	1.62	1.65	0	2.11	1.72	0.23	0.15	1.89	2.03	2.23	1.2	0.62
b3917	1.63	1.28	1.65	0.21	1.38	0.18	0.76	0.35	1.46	0.22	0.14	0.18	0.17	1.41	0.18	1.32	1.15	0.83	1.26	0.97	1.87	1.06	1.31	1.37	1.31	0.17	2.8	1.66	1.25	1.43	1.32	1.03	1.67	1.31	1.61	1.36	1.78	1.59	1.41	0	1.62	1.46	0.18	0.15	1.75	1.96	1.93	1.81	1.67
b3919	1.95	1.21	1.94	0.21	1.26	0.19	0.46	0.24	1.67	0.26	0.18	0.22	0.14	1.73	0.16	1.84	1.41	0.7	1.3	1.1	1.41	0.88	1.06	1	1.39	0.16	3.38	1.08	1.48	1.46	1.11	1.07	1.69	1.12	1.53	1.47	1.35	1.56	1.68	0	1.75	1.16	0.2	0.21	2.1	1.89	2.29	1.46	1.63
b3926	1.85	1.14	1.58	0.91	1.28	0.18	0.83	0.31	1.58	0.29	0.13	0.18	0.15	1.32	0.19	1.57	1.19	0.35	1.17	1.05	1.57	1.28	1.54	1.14	1.32	0.14	2.67	1.43	1.15	1.5	1.48	1.31	1.42	1.29	1.55	1.31	1.4	1.58	1.26	0	1.58	1.23	0.19	0.14	1.6	1.64	1.77	1.48	1.71
b3927	1.52	1.21	1.53	0.99	1.23	0.17	0.91	0.3	1.73	1.01	0.17	0.25	0.16	1.45	0.25	1.71	1.21	1.44	1.54	1.01	1.84	1.14	1.6	1.9	1.44	0.18	2.82	1.48	1.19	1.54	1.47	1.31	1.6	1.38	1.79	1.29	1.55	1.81	1.23	0	1.76	1.99	0.17	0.17	1.78	1.8	2.03	1.93	1.83
b3930	1.6	1.37	1.82	0.25	1.35	0.19	0.76	0.34	1.89	0.28	0.16	0.19	0.16	1.59	0.24	1.69	1.3	1.23	1.41	0.98	1.99	0.98	1.26	1.02	0.85	0.2	3.19	1.34	1.16	1.4	1.23	1.27	1.52	1.25	1.39	1.4	1.47	1.5	1.57	0	1.66	1.29	0.2	0.16	1.7	1.82	1.94	1	1.54
b3942	2.12	1.19	1.8	1.52	1.46	0.18	1.27	0.26	1.58	0.87	0.23	0.17	0.14	1.2	0.18	1.49	1.24	0.13	1.07	0.78	2.01	1.07	1.52	1.92	1.23	0.17	3.16	1.63	1.5	1.75	1.41	1.18	1.62	1.23	1.31	1.49	1.67	1.61	1.29	0	1.94	1.08	0.19	0.17	2.12	1.63	1.89	1.08	1.42
b3945	1.74	1.43	1.83	0.45	1.39	0.18	0.87	0.66	1.83	0.27	0.18	0.17	0.18	1.71	0.21	1.21	1.32	0.85	1.36	1.06	2.05	1.06	1.29	1.46	1.5	0.18	2.93	1.87	1.14	1.53	1.23	1.08	1.69	1.28	1.71	1.21	1.31	1.62	1.62	0	1.88	1.57	0.23	0.16	1.69	1.77	2	2.01	1.78
b3946	1.65	1.21	1.73	1.51	1.27	0.18	0.9	0.53	1.71	0.27	0.17	0.19	0.18	1.58	0.22	1.79	1.11	1.36	1.24	1	1.87	1.11	1.29	2.17	1.75	0.16	2.84	1.6	1.26	1.52	1.49	1.59	1.7	1.55	1.8	1.27	1.7	2.03	1.25	0	1.86	1.36	0.2	0.17	1.82	1.77	1.84	1.73	1.78
b3952	1.57	1.34	2.02	0.51	1.44	0.17	0.74	0.79	1.83	0.29	0.18	0.18	0.14	1.8	0.19	1.94	1.35	1.02	1.34	0.97	1.84	1.04	1.19	1.77	1.56	0.16	3.08	1.76	1.19	1.57	1.21	1.22	1.77	1.32	1.67	1.23	1.89	1.89	1.49	0	2.11	1.68	0.19	0.18	1.87	1.85	2.04	1.51	1.82
b3957	0.31	0.68	0.44	0.55	0.39	0.19	0.23	0.2	0.78	0.26	0.2	0.2	0.2	0.41	0.16	0.63	0.57	0.15	0.39	0.44	1.14	0.32	0.59	0.39	0.5	0.16	1.12	0.48	0.6	0.43	0.38	0.5	0.41	0.5	0.5	0.53	0.42	0.53	0.6	0	0.43	0.74	0.18	0.18	0.5	0.88	0.44	0.49	0.46
b3958	0.37	0.91	0.5	0.21	0.44	0.17	0.24	0.23	0.67	0.26	0.18	0.17	0.18	0.47	0.2	0.8	0.55	0.13	0.51	0.49	0.55	0.34	0.53	0.83	0.75	0.15	1.31	0.52	0.56	1.23	0.36	0.63	0.44	0.55	0.84	0.5	0.81	0.89	0.66	0	0.8	0.92	0.22	0.16	0.99	1.13	1	0.88	0.6
b3959	0.35	0.84	0.41	0.21	0.33	0.17	0.18	0.18	0.56	0.21	0.19	0.17	0.16	0.37	0.17	0.64	0.46	0.14	0.45	0.4	0.73	0.29	0.49	0.68	0.69	0.14	1.11	0.55	0.54	0.73	0.33	0.44	0.27	0.46	0.49	0.43	0.42	0.71	0.54	0	0.49	0.81	0.21	0.16	0.79	0.97	0.48	0.49	0.42
b3991	1.56	1.26	1.68	0.22	1.26	0.16	0.68	0.44	1.84	0.25	0.17	0.16	0.16	1.39	0.19	1.16	1.32	1.15	1.25	0.88	2.03	0.93	1.31	1.29	1.31	0.18	2.99	0.94	0.96	1.63	1.34	0.84	1.54	1.29	1.41	1.22	1	1.29	1.5	0	1.53	1.55	0.18	0.16	1.87	1.52	1.79	1.26	1.51
b3992	1.84	1.23	1.58	0.25	1.26	0.16	0.77	0.28	1.82	0.28	0.17	0.13	0.2	1.47	0.16	1.76	1.31	0.7	0.98	0.72	1.52	0.8	0.84	1.28	1.35	0.17	2.87	0.83	0.86	1.5	0.73	0.72	1.58	1.08	1.07	1.16	0.91	1.56	1.54	0	1.38	1.22	0.15	0.17	1.71	1.55	1.86	1.07	1.42
b3993	1.72	1.28	1.95	0.23	1.49	0.21	0.78	0.72	1.84	0.29	0.15	0.2	0.17	1.78	0.22	1.9	1.36	1.24	1.26	0.88	2.03	1	1.12	1.7	1.57	0.18	3.03	1.47	1.25	1.57	1.17	1	1.65	1.2	1.82	1.19	1.55	1.5	1.69	0	1.54	1.34	0.19	0.2	1.76	1.77	1.98	1.79	1.76
b3994	1.82	1.47	1.86	0.22	1.34	0.18	0.98	0.66	1.9	0.27	0.18	0.19	0.15	1.65	0.17	1.87	1.28	1.03	1.25	1.01	2.39	0.97	1.2	2.25	1.41	0.17	3.17	1.44	1.02	1.56	1.29	1.48	1.75	1.59	1.59	1.1	1.43	1.81	1.6	0	1.69	1.47	0.18	0.17	1.8	1.69	1.96	1.55	1.62
b4005	1.77	1.28	1.73	1.27	1.54	0.21	0.86	0.22	1.97	1.32	0.16	0.19	0.16	1.44	0.17	1.12	1.39	0.69	1.41	1.11	1.69	0.79	0.94	1.61	1.09	0.19	3.38	1.23	1.17	1.6	1.02	1.11	1.46	1.13	1.09	1.27	0.94	1.26	1.45	0	1.53	1.27	0.19	0.15	1.75	1.77	1.9	0.96	1.39
b4006	0.56	1.06	0.4	0.38	0.88	0.17	0.39	0.48	1.82	0.21	0.16	0.16	0.2	0.7	0.14	0.82	1.02	0.11	1.48	0.79	1.64	0.3	0.17	0.71	0.98	0.16	2	0.71	0.4	1.41	0.6	1.06	0.61	0.85	0.94	0.45	0.95	0.93	0.79	0	0.77	0.93	0.21	0.16	1.57	1.36	1.44	0.78	1
b4013	0.69	1.01	0.66	0.53	0.62	0.19	0.62	0.42	0.98	0.29	0.17	0.19	0.17	0.63	0.24	0.87	0.61	0.15	0.84	0.67	0.51	0.47	0.84	0.65	0.65	0.19	1.39	1.02	0.78	0.54	0.84	0.9	0.63	1.16	0.54	0.6	0.55	0.84	0.91	0	1.12	0.94	0.17	0.19	1.23	1.33	0.9	0.78	0.99
b4025	1.74	1.71	1.86	0.98	1.96	0.18	0.93	1.14	1.88	0.25	0.17	0.2	0.2	2.08	0.24	1.89	1.53	1.07	1.68	1.47	1.87	1.34	1.89	1.42	1.25	0.24	3.11	1.77	1.81	1.93	1.8	1.55	2.23	1.95	1.79	1.54	2.08	1.93	1.72	0	1.76	1.6	0.2	0.19	1.85	1.91	2.02	2.01	1.82
b4033	1.22	1.3	1.3	0.21	1.36	0.15	0.89	0.35	1.88	0.24	0.16	0.17	0.17	1.44	0.25	1.51	1.33	0.58	1.31	1.18	1.99	0.92	1.37	1.33	1.66	0.18	2.52	1.13	1.31	1.58	1.22	1.13	1.52	1.2	1.63	1.13	1.86	1.99	1.27	0	1.93	0.76	0.97	0.15	1.87	1.83	1.98	1.43	1.98
b4035	2.03	1.6	2.07	0.63	1.61	0.2	0.88	0.67	2.01	0.28	0.16	0.18	0.18	2.1	0.2	1.89	1.61	1.24	1.65	1.05	2.24	1.08	1.89	1.34	1.17	0.16	3.32	1.17	1.36	1.67	1.22	1.05	2	1.38	1.57	1.62	1.41	1.61	1.77	0	1.88	1.33	0.16	0.19	2.04	2.33	2.02	0.81	1.79
b4039	1.93	1.4	2.04	0.24	1.78	0.17	0.89	0.66	1.69	0.28	0.18	0.24	0.19	1.9	0.24	1.89	1.7	1.11	1.36	1.13	2.19	1.13	1.6	1.65	1.53	0.22	3.63	1.18	1.46	2.13	1.18	1.17	1.94	1.48	1.55	1.35	1.59	2.09	1.74	0	1.95	1.45	0.2	0.15	2.12	1.93	2.18	1.31	2.12
b4041	1.72	1.81	1.61	0.22	1.95	0.42	0.98	0.27	2.21	0.46	0.19	0.22	0.2	1.51	0.21	1.72	1.55	0.46	2	1.01	1.36	0.89	1.48	1.62	0.94	0.16	3.4	1.26	1.16	1.64	1.3	1.59	1.73	1.21	1.18	1.28	1.11	1.26	1.81	0	1.96	0.99	0.48	0.18	2.04	2.12	1.98	1	1.58
b4054	1.99	1.5	2.23	0.28	1.66	0.19	1.23	0.71	1.92	0.35	0.18	0.22	0.21	2.03	0.26	1.91	1.42	0.85	1.49	1.19	2.21	1.17	1.94	1.46	1.42	0.2	3.02	1.83	1.43	1.82	1.38	1.18	1.97	1.44	1.76	1.34	1.58	2.31	1.75	0	1.9	2.19	0.21	0.17	1.99	2.15	2.21	1.47	1.91
b4090	2.16	1.47	1.94	0.31	1.86	0.19	1.11	0.92	1.93	0.28	0.18	0.21	0.17	2.07	0.25	1.88	1.44	1.22	1.6	1.18	2.04	1.21	1.64	1.36	1.95	0.25	2.94	1.65	1.44	1.65	1.35	1.52	1.94	1.62	1.76	1.18	1.56	2.34	1.76	0	2.1	1.72	0.73	0.19	1.88	2.01	2.14	1.82	1.86
b4111	2.02	1.19	1.7	1.36	1.49	0.21	1.13	0.3	1.73	0.54	0.2	0.32	0.24	1.33	0.2	1.64	1.31	1.69	1.35	0.85	2.17	1.16	1.77	1.46	1.48	0.18	3.07	1.72	1.53	2	1.75	1.49	1.81	1.51	1.93	1.39	1.66	1.84	1.46	0	1.9	1.54	0.21	0.2	2.08	1.76	2.07	1.54	1.63
b4117	2.02	1.44	2.01	0.45	1.43	0.18	0.96	0.25	1.91	0.39	0.17	0.18	0.17	1.58	0.23	1.75	1.25	0.94	1.23	0.79	2.16	1.09	1.55	1.48	1.52	0.19	3.29	1.29	1.13	1.55	1.45	1.06	1.89	1.5	1.19	1.34	1.37	1.64	1.52	0	1.45	1.88	0.2	0.17	1.81	1.74	1.87	1.16	1.68
b4119	1.31	1.05	1.85	1.14	1.84	0.21	0.96	0.26	1.58	0.41	0.22	0.18	0.2	1.05	0.24	1.3	1.4	0.18	1.21	0.94	1.77	1.24	1.69	1.42	1.71	0.2	2.86	1.44	1.48	1.48	1.7	0.19	1.73	2.02	1.75	1.3	1.52	1.66	1.49	0	1.76	1.96	0.2	0.2	1.82	1.76	1.67	1.42	1.56
b4120	2	1.09	1.86	0.99	1.45	0.21	0.94	0.27	1.73	0.4	0.17	0.24	0.16	1.54	0.22	1.54	1.36	0.15	1.1	0.82	1.79	1.19	1.56	1.61	1.41	0.19	3.28	1.39	1.38	1.9	1.54	1.17	1.8	1.61	1.61	1.27	1.77	1.72	1.42	0	1.8	1.29	0.25	0.15	1.85	1.89	1.85	1.45	1.73
b4138	2.19	1.83	2.11	0.19	0.7	0.21	0.99	0.49	1.86	0.37	0.18	0.17	0.17	1.96	0.16	1.43	1.63	0.94	1.62	1.43	1.88	1.28	1.85	1.5	1.38	0.28	3.77	1.61	1.52	1.54	1.61	1.14	1.89	1.35	1.75	1.97	1.66	2.07	1.74	0	1.77	1.26	0.22	0.15	1.9	2.07	2.14	1.58	1.8
[truncated: 63 more columns]
