# Supplementary material for: Flux balance analysis accounting for metabolite dilution
Source: Genome Biol. 2010 Apr 16;11(4):R43. doi: 10.1186/gb-2010-11-4-r43 (PMC2884546; doi:10.1186/gb-2010-11-4-r43)
Supplement: Additional file 3 — Reaction activity difference across subsystems. Figure showing the mean reaction activity difference between FBA and MD-FBA across the different metabolic subsystems available in the model. [file gb-2010-11-4-r43-S3.xlsx]

## Sheet: MD-FBA supp 3
Flux balance analysis accounting for metabolite dilution
Tomer Benyamini, Ori Folger, Eytan Ruppin, Tomer Shlomi
Supp. 3 - Subsystem Activity Difference
Mean reaction activity difference between FBA and MD-FBA across subsystems. Mean amount of reactions with increased activity is in blue bars, where mean amount of reactions with decreased acitivity is in red bars. Mean values were calculated across 113 growth media where feasible solution was avalilable for both FBA and MD-FBA. The total amount of reactions is 2,382.
