# Supplementary material for: Flux balance analysis accounting for metabolite dilution
Source: Genome Biol. 2010 Apr 16;11(4):R43. doi: 10.1186/gb-2010-11-4-r43 (PMC2884546; doi:10.1186/gb-2010-11-4-r43)
Supplement: Additional file 4 — Gene essentiality analysis results. Excel file containing the gene essentiality predictions by FBA and MD-FBA as well as the experimental gene essentiality data. [file gb-2010-11-4-r43-S4.xlsx]

## Sheet: MD-FBA supp 4
Flux balance analysis accounting for metabolite dilution
Tomer Benyamini, Ori Folger, Eytan Ruppin, Tomer Shlomi
Supp. 4 - Gene essentiality predictions
Gene essentilaties were predicted by FBA and by MD-FBA for 1117 genes.
The results were compared to experimentally determined gene essentialities for growth on glucose (Baba et al.) and glycerol (Joyce et al.) minimal media.
Each growth medium included a fixed set of metabolites: o2, co2, pi, so4, h, h2o, cbl1, ca2, cl, cobalt2, cu2, fe2, fe3, k, mg2, mn2, mobd, na1, nh4, tungs, zn2
Uptake rates were set according to the default values from the iAF1260 model
Glucose and Glycerol uptake rates were set to 10 mmol/gDW*h
e = essential, n = non-essential
Gene		Glucose				Glycerol
index	name	Experimetal	FBA gr	FBA-r gr	MD-FBA gr	Experimetal	FBA gr	FBA-r gr	MD-FBA gr
1	b0002	e	0.82003	0.82026	0.81488	e	0.52358	0.5238	0.61387
2	b0003	e	0	0	0	e	0	0	0
3	b0004	e	0	0	0	e	0	0	0
4	b0007	n	0.82003	0.82026	0.81488	n	0.52358	0.5238	0.61387
5	b0008	n	0.82003	0.82026	0.81488	n	0.52358	0.5238	0.61387
6	b0019	n	0.82003	0.82026	0.81486	n	0.52358	0.5238	0.61385
7	b0026	n	0.82003	0.82026	0.81488	n	0.52358	0.5238	0.61387
8	b0030	n	0.82003	0.82026	0.81487	n	0.52358	0.5238	0.61386
9	b0032	e	0.82003	0.82026	0.81484	e	0.52358	0.5238	0.61385
10	b0033	e	0.82003	0.82026	0.81484	e	0.52358	0.5238	0.61385
11	b0036	n	0.82003	0.82026	0.81487	n	0.52358	0.5238	0.61386
12	b0037	n	0.82003	0.82026	0.81488	n	0.52358	0.5238	0.61385
13	b0038	n	0.82003	0.82026	0.81487	n	0.52358	0.5238	0.61387
14	b0040	n	0.82003	0.82026	0.81488	n	0.52358	0.5238	0.61386
15	b0047	n	0.82003	0.82026	0.81488	n	0.52358	0.5238	0.61387
16	b0049	n	0.82003	0.82026	0.81488	n	0.52358	0.5238	0.61387
17	b0052	e	0	0	0.0001	e	0	0	0
18	b0066	n	0.82003	0.82026	0.81488	n	0.52358	0.5238	0.61387
19	b0067	n	0.82003	0.82026	0.81488	n	0.52358	0.5238	0.61387
20	b0068	n	0.82003	0.82026	0.81488	n	0.52358	0.5238	0.61387
21	b0070	n	0.82003	0.82026	0.81488	n	0.52358	0.5238	0.61387
22	b0071	e	0	0	0	e	0	0	0
23	b0072	e	0	0	0	e	0	0	0
24	b0073	e	0	0	0	e	0	0	0
25	b0074	e	0	0	0	e	0	0	0
26	b0077	n	0.82003	0.82026	0.81488	n	0.52358	0.5238	0.61387
27	b0078	n	0.82003	0.82026	0.81488	n	0.52358	0.5238	0.61387
28	b0099	n	0.82003	0.82026	0.81488	n	0.52358	0.5238	0.61387
29	b0103	n	0	0	0	n	0	0	0
30	b0104	n	0.82003	0.82026	0.81487	n	0.52358	0.5238	0.61386
31	b0109	e	0	0	0	e	0	0	0
32	b0110	n	0.82003	0.82026	0.81488	n	0.52358	0.5238	0.61387
33	b0112	n	0.82003	0.82026	0.81486	n	0.52358	0.5238	0.61384
34	b0114	n	0.82003	0.82026	0.81486	n	0.5143	0.51452	0.61386
35	b0115	e	0.82003	0.82026	0.81486	n	0.5143	0.51452	0.61386
36	b0116	e	0.7946	0.79484	0.81487	n	0.50835	0.50857	0.61384
37	b0118	n	0.82003	0.82026	0.81488	n	0.52358	0.5238	0.61386
38	b0120	n	0.82003	0.82026	0.81486	n	0.52358	0.5238	0.61386
39	b0121	n	0.82003	0.82026	0.81488	n	0.52358	0.5238	0.61387
40	b0123	n	0.82003	0.82026	0.81488	n	0.52358	0.5238	0.61387
41	b0124	n	0.82003	0.82026	0.81488	n	0.52358	0.5238	0.61387
42	b0125	n	0.82003	0.82026	0.81488	n	0.52358	0.5238	0.61387
43	b0131	e	0	0	0	e	0	0	0
44	b0133	e	0	0	0	e	0	0	0
45	b0134	e	0	0	0	e	0	0	0
46	b0149	n	0.82003	0.82026	0.81488	n	0.52358	0.5238	0.61387
47	b0150	n	0.82003	0.82026	0.81486	n	0.52358	0.5238	0.61386
48	b0151	n	0.82003	0.82026	0.81487	n	0.52358	0.5238	0.61382
49	b0152	n	0.82003	0.82026	0.81487	n	0.52358	0.5238	0.61382
50	b0153	n	0.82003	0.82026	0.81487	n	0.52358	0.5238	0.61382
51	b0155	n	0.82003	0.82026	0.81488	n	0.52358	0.5238	0.61387
52	b0158	n	0.82003	0.82026	0.81488	n	0.52358	0.5238	0.61386
53	b0159	n	0	0	0.81466	n	0	0	0.61368
54	b0160	n	0.82003	0.82026	0.81487	n	0.52358	0.5238	0.61387
55	b0186	n	0.82003	0.82026	0.81488	n	0.52358	0.5238	0.61387
56	b0197	n	0.82003	0.82026	0.81488	n	0.52358	0.5238	0.61387
57	b0198	n	0.82003	0.82026	0.81488	n	0.52358	0.5238	0.61387
58	b0199	n	0.82003	0.82026	0.81488	n	0.52358	0.5238	0.61387
59	b0200	n	0.82003	0.82026	0.81487	n	0.52358	0.5238	0.61386
60	b0207	n	0.82003	0.82026	0.81488	n	0.52358	0.5238	0.61387
61	b0212	n	0.82003	0.82026	0.81486	n	0.52358	0.5238	0.61386
62	b0221	n	0.82003	0.82026	0.81488	n	0.52358	0.5238	0.61386
63	b0222	n	0.82003	0.82026	0.81487	n	0.52358	0.5238	0.61384
64	b0237	n	0.82003	0.82026	0.81488	n	0.52358	0.5238	0.61386
65	b0238	n	0.82003	0.82026	0.81488	n	0.52358	0.5238	0.61386
66	b0241	n	0.82003	0.82026	0.81488	n	0.52358	0.5238	0.61387
67	b0242	e	0.81822	0.81844	0.81306	e	0.5231	0.52332	0.6125
68	b0243	e	0.81822	0.81844	0.81297	e	0.5231	0.52332	0.61251
69	b0260	n	0.82003	0.82026	0.81488	n	0.52358	0.5238	0.61387
70	b0261	n	0.82003	0.82026	0.81487	n	0.52358	0.5238	0.61387
71	b0273	n	0.82003	0.82026	0.81488	n	0.52358	0.5238	0.61387
72	b0312	n	0.82003	0.82026	0.81488	n	0.52358	0.5238	0.61387
73	b0314	n	0.82003	0.82026	0.81488	n	0.52358	0.5238	0.61387
74	b0323	n	0.82003	0.82026	0.81488	n	0.52358	0.5238	0.61387
75	b0331	n	0.82003	0.82026	0.81486	n	0.52358	0.5238	0.61387
76	b0333	n	0.82003	0.82026	0.81485	n	0.52358	0.5238	0.61387
77	b0334	n	0.82003	0.82026	0.81487	n	0.52358	0.5238	0.61386
78	b0335	n	0.82003	0.82026	0.81487	n	0.52358	0.5238	0.61385
79	b0336	n	0.82003	0.82026	0.81488	n	0.52358	0.5238	0.61387
80	b0337	n	0.82003	0.82026	0.81487	n	0.52358	0.5238	0.61385
81	b0339	n	0.82003	0.82026	0.81488	n	0.52358	0.5238	0.61387
82	b0340	n	0.82003	0.82026	0.81488	n	0.52358	0.5238	0.61387
83	b0341	n	0.82003	0.82026	0.81488	n	0.52358	0.5238	0.61387
84	b0343	n	0.82003	0.82026	0.81486	n	0.52358	0.5238	0.61386
85	b0347	n	0.82003	0.82026	0.81488	n	0.52358	0.5238	0.61387
86	b0348	n	0.82003	0.82026	0.81488	n	0.52358	0.5238	0.61387
87	b0349	n	0.82003	0.82026	0.81488	n	0.52358	0.5238	0.61387
88	b0350	n	0.82003	0.82026	0.81488	n	0.52358	0.5238	0.61387
89	b0351	n	0.82003	0.82026	0.81488	n	0.52358	0.5238	0.61387
90	b0352	n	0.82003	0.82026	0.81488	n	0.52358	0.5238	0.61387
91	b0353	n	0.82003	0.82026	0.81488	n	0.52358	0.5238	0.61387
92	b0355	n	0.82003	0.82026	0.81488	n	0.52358	0.5238	0.61387
93	b0356	n	0.82003	0.82026	0.81485	n	0.52358	0.5238	0.61386
94	b0365	n	0.82003	0.82026	0.81488	n	0.52358	0.5238	0.61387
95	b0366	n	0.82003	0.82026	0.81488	n	0.52358	0.5238	0.61387
96	b0367	n	0.82003	0.82026	0.81488	n	0.52358	0.5238	0.61387
97	b0368	n	0.82003	0.82026	0.81488	n	0.52358	0.5238	0.61387
98	b0381	n	0.82003	0.82026	0.81488	n	0.52358	0.5238	0.61387
99	b0383	n	0.82003	0.82026	0.81488	n	0.52358	0.5238	0.61387
100	b0386	e	0	0	0	e	0	0	0
101	b0388	n	0.82003	0.82026	0.81488	n	0.52358	0.5238	0.61387
102	b0394	n	0.82003	0.82026	0.81487	n	0.52358	0.5238	0.61384
103	b0401	n	0.82003	0.82026	0.81485	n	0.52358	0.5238	0.61386
104	b0403	n	0.82003	0.82026	0.81488	n	0.52358	0.5238	0.61387
105	b0404	n	0.82003	0.82026	0.81488	n	0.52358	0.5238	0.61387
106	b0411	n	0.82003	0.82026	0.81488	n	0.52358	0.5238	0.61386
107	b0418	n	0.82003	0.82026	0.81488	n	0.52358	0.5238	0.61387
108	b0423	n	0	0	0	n	0	0	0
109	b0425	n	0.82003	0.82026	0.81488	n	0.52358	0.5238	0.61387
110	b0428	n	0.82003	0.82026	0.81488	n	0.52358	0.5238	0.61386
111	b0429	n	0.71621	0.71642	0.81486	n	0.46095	0.46114	0.61386
112	b0430	n	0.71621	0.71642	0.81486	n	0.46095	0.46114	0.61386
113	b0431	n	0.71621	0.71642	0.81486	n	0.46095	0.46114	0.61386
114	b0432	n	0.71621	0.71642	0.81486	n	0.46095	0.46114	0.61386
115	b0433	n	0.82003	0.82026	0.81487	n	0.52358	0.5238	0.61386
116	b0446	n	0.82003	0.82026	0.81488	n	0.52358	0.5238	0.61387
117	b0451	n	0.82003	0.82026	0.81488	n	0.52358	0.5238	0.61387
118	b0452	n	0.82003	0.82026	0.81488	n	0.52358	0.5238	0.61386
119	b0459	n	0.82003	0.82026	0.81487	n	0.52358	0.5238	0.61386
120	b0469	n	0.82003	0.82026	0.81484	n	0.52358	0.5238	0.61384
121	b0477	n	0.82003	0.82026	0.81481	n	0.52358	0.5238	0.61386
122	b0480	n	0.82003	0.82026	0.81488	n	0.52358	0.5238	0.61387
123	b0484	n	0.82003	0.82026	0.81488	n	0.52358	0.5238	0.61387
124	b0485	n	0.82003	0.82026	0.81488	n	0.52358	0.5238	0.61387
125	b0494	n	0.82003	0.82026	0.81487	n	0.52358	0.5238	0.61386
126	b0505	n	0.82003	0.82026	0.81486	n	0.52358	0.5238	0.61387
127	b0507	n	0.82003	0.82026	0.81488	n	0.52358	0.5238	0.61385
128	b0508	n	0.82003	0.82026	0.81486	n	0.52358	0.5238	0.61386
129	b0509	n	0.82003	0.82026	0.81488	n	0.52358	0.5238	0.61387
130	b0511	n	0.82003	0.82026	0.81488	n	0.52358	0.5238	0.61386
131	b0512	n	0.82003	0.82026	0.81488	n	0.52358	0.5238	0.61386
132	b0514	n	0.82003	0.82026	0.81487	n	0.52358	0.5238	0.61387
133	b0516	n	0.82003	0.82026	0.81487	n	0.52358	0.5238	0.61387
134	b0517	n	0.82003	0.82026	0.81487	n	0.52358	0.5238	0.61385
135	b0521	n	0.82003	0.82026	0.81488	n	0.52358	0.5238	0.61387
136	b0522	e	0	0	0	e	0	0	0
137	b0523	e	0	0	0	e	0	0	0
138	b0572	n	0.82003	0.82026	0.81488	n	0.52358	0.5238	0.61387
139	b0573	n	0.82003	0.82026	0.81488	n	0.52358	0.5238	0.61387
140	b0574	n	0.82003	0.82026	0.81488	n	0.52358	0.5238	0.61387
141	b0575	n	0.82003	0.82026	0.81488	n	0.52358	0.5238	0.61387
142	b0576	n	0.82003	0.82026	0.81488	n	0.52358	0.5238	0.61387
143	b0584	n	0.82003	0.82026	0.81487	n	0.52358	0.5238	0.61387
144	b0585	n	0.82003	0.82026	0.81484	e	0.52358	0.5238	0.61384
145	b0586	n	0.82003	0.82026	0.81486	n	0.52358	0.5238	0.61387
146	b0588	n	0.82003	0.82026	0.81487	n	0.52358	0.5238	0.61386
147	b0589	n	0.82003	0.82026	0.81487	n	0.52358	0.5238	0.61386
148	b0590	n	0.82003	0.82026	0.81487	n	0.52358	0.5238	0.61386
149	b0592	n	0.82003	0.82026	0.81487	n	0.52358	0.5238	0.61386
150	b0593	n	0.82003	0.82026	0.81488	n	0.52358	0.5238	0.61386
151	b0594	n	0.82003	0.82026	0.81487	n	0.52358	0.5238	0.61387
152	b0595	n	0.82003	0.82026	0.81487	n	0.52358	0.5238	0.61387
153	b0596	n	0.82003	0.82026	0.81488	n	0.52358	0.5238	0.61386
154	b0604	n	0.82003	0.82026	0.81488	n	0.52358	0.5238	0.61387
155	b0612	n	0.82003	0.82026	0.81488	n	0.52358	0.5238	0.61387
156	b0613	n	0.82003	0.82026	0.81487	n	0.52358	0.5238	0.61386
157	b0614	n	0.82003	0.82026	0.81486	n	0.52358	0.5238	0.61384
158	b0615	n	0.82003	0.82026	0.81486	n	0.52358	0.5238	0.61384
159	b0616	n	0.82003	0.82026	0.81486	n	0.52358	0.5238	0.61384
160	b0617	n	0.82003	0.82026	0.81486	n	0.52358	0.5238	0.61384
161	b0621	n	0.82003	0.82026	0.81488	n	0.52358	0.5238	0.61387
162	b0622	n	0.82003	0.82026	0.81488	n	0.52358	0.5238	0.61387
163	b0632	n	0.82003	0.82026	0.81488	n	0.52358	0.5238	0.61387
164	b0638	n	0.82003	0.82026	0.81488	n	0.52358	0.5238	0.61387
165	b0650	n	0.82003	0.82026	0.81488	n	0.52358	0.5238	0.61387
166	b0651	n	0.82003	0.82026	0.81488	n	0.52358	0.5238	0.61387
167	b0652	n	0.82003	0.82026	0.81487	n	0.52358	0.5238	0.61386
168	b0653	n	0.82003	0.82026	0.81487	n	0.52358	0.5238	0.61386
169	b0654	n	0.82003	0.82026	0.81487	n	0.52358	0.5238	0.61386
170	b0655	n	0.82003	0.82026	0.81487	n	0.52358	0.5238	0.61386
171	b0662	n	0.82003	0.82026	0.81487	n	0.52358	0.5238	0.61385
172	b0674	n	0.82003	0.82026	0.81488	n	0.52358	0.5238	0.61387
173	b0677	n	0.82003	0.82026	0.81487	n	0.52358	0.5238	0.61385
174	b0678	n	0.82003	0.82026	0.81487	n	0.52358	0.5238	0.61386
175	b0679	n	0.82003	0.82026	0.81488	n	0.52358	0.5238	0.61387
176	b0688	n	0.82003	0.82026	0.81488	n	0.52358	0.5238	0.61387
177	b0692	n	0.82003	0.82026	0.81487	n	0.52358	0.5238	0.61385
178	b0693	n	0.82003	0.82026	0.81488	n	0.52358	0.5238	0.61387
179	b0696	n	0.82003	0.82026	0.81488	n	0.52358	0.5238	0.61386
180	b0697	n	0.82003	0.82026	0.81488	n	0.52358	0.5238	0.61386
181	b0698	n	0.82003	0.82026	0.81488	n	0.52358	0.5238	0.61386
182	b0720	e	0	0	0	e	0	0	0
183	b0721	n	0.77096	0.7712	0.81488	n	0.51175	0.51196	0.61386
184	b0722	n	0.77096	0.7712	0.81488	n	0.51175	0.51196	0.61386
185	b0723	n	0.77096	0.7712	0.81488	n	0.51175	0.51196	0.61386
186	b0724	n	0.77096	0.7712	0.81488	n	0.51175	0.51196	0.61386
187	b0726	n	0.80649	0.80674	0.81487	n	0.52107	0.5213	0.61387
188	b0727	n	0.80649	0.80674	0.81487	n	0.52107	0.5213	0.61387
189	b0728	n	0.81028	0.81053	0.81486	n	0.5223	0.52252	0.61385
190	b0729	n	0.81028	0.81053	0.81486	n	0.5223	0.52252	0.61385
191	b0731	n	0.82003	0.82026	0.81488	n	0.52358	0.5238	0.61387
192	b0732	n	0.82003	0.82026	0.81488	n	0.52358	0.5238	0.61387
193	b0734	n	0.82003	0.82026	0.81488	n	0.52358	0.5238	0.61387
194	b0750	e	0	0	0	e	0	0	0
195	b0751	n	0.82003	0.82026	0.81488	n	0.52358	0.5238	0.61387
196	b0752	n	0.82003	0.82026	0.81488	n	0.52358	0.5238	0.61387
197	b0754	n	0.82003	0.82026	0.81488	n	0.52358	0.5238	0.61387
198	b0756	n	0.82003	0.82026	0.81488	n	0.52358	0.5238	0.61387
199	b0757	n	0.82003	0.82026	0.81488	n	0.52358	0.5238	0.61387
200	b0758	n	0.82003	0.82026	0.81485	n	0.52358	0.5238	0.61386
201	b0759	n	0.82003	0.82026	0.81488	n	0.52358	0.5238	0.61386
202	b0763	n	0.82003	0.82026	0.81488	n	0.52358	0.5238	0.61387
203	b0764	n	0.82003	0.82026	0.81488	n	0.52358	0.5238	0.61387
204	b0765	n	0.82003	0.82026	0.81488	n	0.52358	0.5238	0.61387
205	b0767	n	0.82003	0.82026	0.81487	n	0.52358	0.5238	0.61386
206	b0774	e	0.82003	0.82026	0.81487	n	0.52358	0.5238	0.61387
207	b0775	e	0.82003	0.82026	0.81488	n	0.52358	0.5238	0.61387
208	b0776	e	0.82003	0.82026	0.81487	n	0.52358	0.5238	0.61386
209	b0778	e	0.82003	0.82026	0.81488	n	0.52358	0.5238	0.61387
210	b0789	n	0.82003	0.82026	0.81488	n	0.52358	0.5238	0.61387
211	b0805	n	0.82003	0.82026	0.81488	n	0.52358	0.5238	0.61387
212	b0809	n	0.82003	0.82026	0.81488	n	0.52358	0.5238	0.61387
213	b0810	n	0.82003	0.82026	0.81488	n	0.52358	0.5238	0.61387
214	b0811	n	0.82003	0.82026	0.81488	n	0.52358	0.5238	0.61387
215	b0813	n	0.82003	0.82026	0.81488	n	0.52358	0.5238	0.61387
216	b0822	n	0.82003	0.82026	0.81488	n	0.52358	0.5238	0.61386
217	b0825	n	0.82003	0.82026	0.81488	n	0.52358	0.5238	0.61387
218	b0828	n	0.82003	0.82026	0.81488	n	0.52358	0.5238	0.61387
219	b0829	n	0.82003	0.82026	0.81487	n	0.52358	0.5238	0.61384
220	b0830	n	0.82003	0.82026	0.81487	n	0.52358	0.5238	0.61384
221	b0831	n	0.82003	0.82026	0.81487	n	0.52358	0.5238	0.61384
222	b0832	n	0.82003	0.82026	0.81487	n	0.52358	0.5238	0.61384
223	b0837	n	0.82003	0.82026	0.81488	n	0.52358	0.5238	0.61387
224	b0839	n	0.82003	0.82026	0.81488	n	0.52358	0.5238	0.61387
225	b0841	n	0.82003	0.82026	0.81488	n	0.52358	0.5238	0.61387
226	b0842	n	0.82003	0.82026	0.81488	n	0.52358	0.5238	0.61387
227	b0849	n	0.82003	0.82026	0.81488	n	0.52358	0.5238	0.61387
228	b0854	n	0.82003	0.82026	0.81488	n	0.52358	0.5238	0.61387
229	b0855	n	0.82003	0.82026	0.81488	n	0.52358	0.5238	0.61387
230	b0856	n	0.82003	0.82026	0.81488	n	0.52358	0.5238	0.61387
231	b0857	n	0.82003	0.82026	0.81488	n	0.52358	0.5238	0.61387
232	b0860	n	0.82003	0.82026	0.81488	n	0.52358	0.5238	0.61387
233	b0861	n	0.82003	0.82026	0.81488	n	0.52358	0.5238	0.61387
234	b0862	n	0.82003	0.82026	0.81488	n	0.52358	0.5238	0.61387
235	b0863	n	0.82003	0.82026	0.81488	n	0.52358	0.5238	0.61387
236	b0864	n	0.82003	0.82026	0.81488	n	0.52358	0.5238	0.61387
237	b0870	n	0.82003	0.82026	0.81488	n	0.52358	0.5238	0.61387
238	b0871	n	0.82003	0.82026	0.81487	n	0.52358	0.5238	0.61387
239	b0875	n	0.82003	0.82026	0.81488	n	0.52358	0.5238	0.61387
240	b0887	n	0.82003	0.82026	0.81487	n	0.52358	0.5238	0.61387
241	b0888	n	0.82003	0.82026	0.81487	n	0.52358	0.5238	0.61386
242	b0894	n	0.82003	0.82026	0.81488	n	0.52358	0.5238	0.61387
243	b0895	n	0.82003	0.82026	0.81488	n	0.52358	0.5238	0.61387
244	b0896	n	0.82003	0.82026	0.81488	n	0.52358	0.5238	0.61387
245	b0902	n	0.82003	0.82026	0.81487	n	0.52358	0.5238	0.61386
246	b0903	n	0.82003	0.82026	0.81488	n	0.52358	0.5238	0.61387
247	b0904	n	0.82003	0.82026	0.81488	n	0.52358	0.5238	0.61387
248	b0907	e	0	0	0	e	0	0	0
249	b0908	e	0	0	0	e	0	0	0
250	b0910	n	0.81559	0.81586	0.81009	n	0.52241	0.52264	0.61012
251	b0928	n	0	0	0	n	0	0	0
252	b0929	n	0.82003	0.82026	0.81488	n	0.52358	0.5238	0.61387
253	b0931	n	0.82003	0.82026	0.81487	n	0.52358	0.5238	0.61387
254	b0932	n	0.82003	0.82026	0.81488	n	0.52358	0.5238	0.61387
255	b0933	n	0.82003	0.82026	0.81488	n	0.52358	0.5238	0.61387
256	b0934	n	0.82003	0.82026	0.81488	n	0.52358	0.5238	0.61387
257	b0935	n	0.82003	0.82026	0.81488	n	0.52358	0.5238	0.61387
258	b0936	n	0.82003	0.82026	0.81488	n	0.52358	0.5238	0.61387
259	b0937	n	0.82003	0.82026	0.81488	n	0.52358	0.5238	0.61387
260	b0945	e	0	0	0	e	0	0	0
261	b0957	n	0.82003	0.82026	0.81488	n	0.52358	0.5238	0.61387
262	b0963	n	0.82003	0.82026	0.81488	n	0.52358	0.5238	0.61387
263	b0972	n	0.82003	0.82026	0.81488	n	0.52358	0.5238	0.61387
264	b0973	n	0.82003	0.82026	0.81488	n	0.52358	0.5238	0.61387
265	b0974	n	0.82003	0.82026	0.81488	n	0.52358	0.5238	0.61387
266	b0978	n	0.82003	0.82026	0.81485	n	0.52358	0.5238	0.61386
267	b0979	n	0.82003	0.82026	0.81485	n	0.52358	0.5238	0.61386
268	b0980	n	0.82003	0.82026	0.81488	n	0.52358	0.5238	0.61387
269	b0996	n	0.82003	0.82026	0.81488	n	0.52358	0.5238	0.61387
270	b0997	n	0.82003	0.82026	0.81488	n	0.52358	0.5238	0.61387
271	b1002	n	0.82003	0.82026	0.81488	n	0.52358	0.5238	0.61387
272	b1006	n	0.82003	0.82026	0.81487	n	0.52358	0.5238	0.61386
273	b1014	n	0.82003	0.82026	0.81482	n	0.52358	0.5238	0.61385
274	b1015	n	0.82003	0.82026	0.81485	n	0.52358	0.5238	0.61387
275	b1033	n	0.82003	0.82026	0.81488	n	0.52358	0.5238	0.61387
276	b1054	n	0.82003	0.82026	0.81487	n	0.52358	0.5238	0.61386
277	b1059	n	0.82003	0.82026	0.81488	n	0.52358	0.5238	0.61387
278	b1062	e	0	0	0	e	0	0	0
279	b1064	n	0.82003	0.82026	0.81488	n	0.52358	0.5238	0.61387
280	b1091	n	0.81711	0.81734	0.81186	n	0.52281	0.52303	0.61156
281	b1095	n	0.82003	0.82026	0.81487	n	0.52358	0.5238	0.61387
282	b1096	n	0	0	0	n	0	0	0
283	b1101	n	0.82003	0.82026	0.81488	n	0.52358	0.5238	0.61387
284	b1102	n	0.82003	0.82026	0.81488	n	0.52358	0.5238	0.61387
285	b1106	n	0.82003	0.82026	0.81488	n	0.52358	0.5238	0.61387
286	b1107	n	0.82003	0.82026	0.81487	n	0.52358	0.5238	0.61386
287	b1109	n	0.82003	0.82026	0.81487	n	0.52358	0.5238	0.61386
288	b1119	n	0.82003	0.82026	0.81487	n	0.52358	0.5238	0.61387
289	b1123	n	0.82003	0.82026	0.81488	n	0.52358	0.5238	0.61387
290	b1124	n	0.82003	0.82026	0.81488	n	0.52358	0.5238	0.61387
291	b1125	n	0.82003	0.82026	0.81488	n	0.52358	0.5238	0.61387
292	b1126	n	0.82003	0.82026	0.81488	n	0.52358	0.5238	0.61387
293	b1134	n	0.82003	0.82026	0.81488	n	0.52358	0.5238	0.61385
294	b1136	e	0	0	0	e	0	0	0
295	b1185	n	0.82003	0.82026	0.81488	n	0.52358	0.5238	0.61387
296	b1186	n	0.82003	0.82026	0.81488	n	0.52358	0.5238	0.61387
297	b1189	n	0.82003	0.82026	0.81488	n	0.52358	0.5238	0.61376
298	b1190	n	0.82003	0.82026	0.81488	n	0.52358	0.5238	0.61387
299	b1192	n	0.82003	0.82026	0.81487	n	0.52358	0.5238	0.61387
300	b1193	n	0.82003	0.82026	0.81488	n	0.52358	0.5238	0.61387
301	b1197	n	0.82003	0.82026	0.81488	n	0.52358	0.5238	0.61387
302	b1198	n	0.82003	0.82026	0.81487	n	0.52358	0.5238	0.61385
303	b1199	n	0.82003	0.82026	0.81487	n	0.52358	0.5238	0.61385
304	b1200	n	0.82003	0.82026	0.81487	n	0.52358	0.5238	0.61385
305	b1216	n	0.82003	0.82026	0.81487	n	0.52358	0.5238	0.61386
306	b1223	n	0.82003	0.82026	0.81488	n	0.52358	0.5238	0.61387
307	b1224	n	0.82003	0.82026	0.81488	n	0.52358	0.5238	0.61387
308	b1225	n	0.82003	0.82026	0.81488	n	0.52358	0.5238	0.61387
309	b1226	n	0.82003	0.82026	0.81488	n	0.52358	0.5238	0.61387
310	b1227	n	0.82003	0.82026	0.81488	n	0.52358	0.5238	0.61387
311	b1232	n	0.82003	0.82026	0.81486	n	0.52358	0.5238	0.61385
312	b1236	n	0.82003	0.82026	0.81486	n	0.52358	0.5238	0.61386
313	b1238	n	0.82003	0.82026	0.81486	n	0.52358	0.5238	0.61386
314	b1241	n	0.82003	0.82026	0.81488	n	0.52358	0.5238	0.61387
315	b1243	n	0.82003	0.82026	0.81488	n	0.52358	0.5238	0.61387
316	b1244	n	0.82003	0.82026	0.81488	n	0.52358	0.5238	0.61384
317	b1245	n	0.82003	0.82026	0.81488	n	0.52358	0.5238	0.61384
318	b1246	n	0.82003	0.82026	0.81488	n	0.52358	0.5238	0.61384
319	b1247	n	0.82003	0.82026	0.81488	n	0.52358	0.5238	0.61384
320	b1249	n	0.82003	0.82026	0.81488	n	0.52358	0.5238	0.61387
321	b1250	n	0.82003	0.82026	0.81488	n	0.52358	0.5238	0.61387
322	b1252	n	0.82003	0.82026	0.81486	n	0.52358	0.5238	0.61385
323	b1260	e	0	0	0	e	0	0	0
324	b1261	e	0	0	0	e	0	0	0
325	b1262	e	0	0	0	e	0	0	0
326	b1263	e	0	0	0	e	0	0	0
327	b1264	e	0	0	0	e	0	0	0
328	b1270	n	0.82003	0.82026	0.81488	n	0.52358	0.5238	0.61386
329	b1276	n	0.82003	0.82026	0.81488	n	0.52358	0.5238	0.61387
330	b1278	n	0.82003	0.82026	0.81488	n	0.52358	0.5238	0.61387
331	b1281	e	0	0	0	e	0	0	0
332	b1291	n	0.82003	0.82026	0.81488	n	0.52358	0.5238	0.61387
333	b1296	n	0.82003	0.82026	0.81488	n	0.52358	0.5238	0.61387
334	b1297	n	0.82003	0.82026	0.81488	n	0.52358	0.5238	0.61374
335	b1298	n	0.82003	0.82026	0.81488	n	0.52358	0.5238	0.61386
336	b1300	n	0.82003	0.82026	0.81487	n	0.52358	0.5238	0.61387
337	b1301	n	0.82003	0.82026	0.81488	n	0.52358	0.5238	0.61386
338	b1302	n	0.82003	0.82026	0.81488	n	0.52358	0.5238	0.61387
339	b1308	n	0.82003	0.82026	0.81488	n	0.52358	0.5238	0.61387
340	b1319	n	0.82003	0.82026	0.81488	n	0.52358	0.5238	0.61387
341	b1325	n	0.82003	0.82026	0.81488	n	0.52358	0.5238	0.61386
342	b1326	n	0.82003	0.82026	0.81487	n	0.52358	0.5238	0.61387
343	b1329	n	0.82003	0.82026	0.81487	n	0.52358	0.5238	0.61387
344	b1363	n	0.82003	0.82026	0.81488	n	0.52358	0.5238	0.61387
345	b1377	n	0.82003	0.82026	0.81488	n	0.52358	0.5238	0.61387
346	b1380	n	0.82003	0.82026	0.81488	n	0.52358	0.5238	0.61387
347	b1385	n	0.82003	0.82026	0.81488	n	0.52358	0.5238	0.61387
348	b1386	n	0.82003	0.82026	0.81488	n	0.52358	0.5238	0.61387
349	b1398	n	0.82003	0.82026	0.81488	n	0.52358	0.5238	0.61387
350	b1415	n	0	0	0.81487	n	0	0	0.61384
351	b1440	n	0.82003	0.82026	0.81488	n	0.52358	0.5238	0.61387
352	b1441	n	0.82003	0.82026	0.81488	n	0.52358	0.5238	0.61387
353	b1442	n	0.82003	0.82026	0.81488	n	0.52358	0.5238	0.61387
354	b1443	n	0.82003	0.82026	0.81488	n	0.52358	0.5238	0.61387
355	b1444	n	0.82003	0.82026	0.81488	n	0.52358	0.5238	0.61386
356	b1453	n	0.82003	0.82026	0.81488	n	0.52358	0.5238	0.61385
357	b1463	n	0.82003	0.82026	0.81487	n	0.52358	0.5238	0.61386
358	b1465	n	0.82003	0.82026	0.81488	n	0.52358	0.5238	0.61387
359	b1466	n	0.82003	0.82026	0.81488	n	0.52358	0.5238	0.61387
360	b1467	n	0.82003	0.82026	0.81488	n	0.52358	0.5238	0.61387
361	b1468	n	0.82003	0.82026	0.81488	n	0.52358	0.5238	0.61387
362	b1469	n	0.82003	0.82026	0.81488	n	0.52358	0.5238	0.61387
363	b1474	n	0.82003	0.82026	0.81488	n	0.52358	0.5238	0.61387
364	b1475	n	0.82003	0.82026	0.81488	n	0.52358	0.5238	0.61387
365	b1476	n	0.82003	0.82026	0.81488	n	0.52358	0.5238	0.61387
366	b1478	n	0.82003	0.82026	0.81488	n	0.52358	0.5238	0.61387
367	b1479	n	0.82003	0.82026	0.81484	n	0.52358	0.5238	0.61387
368	b1483	n	0.82003	0.82026	0.81488	n	0.52358	0.5238	0.61387
369	b1484	n	0.82003	0.82026	0.81488	n	0.52358	0.5238	0.61387
370	b1485	n	0.82003	0.82026	0.81488	n	0.52358	0.5238	0.61387
371	b1486	n	0.82003	0.82026	0.81488	n	0.52358	0.5238	0.61387
372	b1487	n	0.82003	0.82026	0.81488	n	0.52358	0.5238	0.61387
373	b1488	n	0.82003	0.82026	0.81486	n	0.52358	0.5238	0.61386
374	b1489	n	0.82003	0.82026	0.81487	n	0.52358	0.5238	0.61386
375	b1492	n	0.82003	0.82026	0.81487	n	0.52358	0.5238	0.61387
376	b1493	n	0.82003	0.82026	0.81488	n	0.52358	0.5238	0.61387
377	b1519	n	0.82003	0.82026	0.81488	n	0.52358	0.5238	0.61386
378	b1521	n	0.82003	0.82026	0.81488	n	0.52358	0.5238	0.61387
379	b1524	n	0.82003	0.82026	0.81488	n	0.52358	0.5238	0.61387
380	b1528	n	0.82003	0.82026	0.81486	n	0.52358	0.5238	0.61385
381	b1533	n	0.82003	0.82026	0.81488	n	0.52358	0.5238	0.61387
382	b1539	n	0.82003	0.82026	0.81488	n	0.52358	0.5238	0.61387
383	b1584	n	0.82003	0.82026	0.81488	n	0.52358	0.5238	0.61386
384	b1587	n	0.82003	0.82026	0.81488	n	0.52358	0.5238	0.61387
385	b1588	n	0.82003	0.82026	0.81488	n	0.52358	0.5238	0.61387
386	b1589	n	0.82003	0.82026	0.81488	n	0.52358	0.5238	0.61387
387	b1590	n	0.82003	0.82026	0.81488	n	0.52358	0.5238	0.61387
388	b1592	n	0.82003	0.82026	0.81488	n	0.52358	0.5238	0.61387
389	b1602	n	0.80138	0.8016	0.7969	n	0.52358	0.5238	0.61387
390	b1603	n	0.80138	0.8016	0.7969	n	0.52358	0.5238	0.61387
391	b1605	n	0.82003	0.82026	0.81487	n	0.52358	0.5238	0.61385
392	b1606	n	0.82003	0.82026	0.81488	n	0.52358	0.5238	0.61387
393	b1611	n	0.82003	0.82026	0.81488	n	0.52358	0.5238	0.61387
394	b1612	n	0.82003	0.82026	0.81488	n	0.52358	0.5238	0.61387
395	b1613	n	0.82003	0.82026	0.81487	n	0.52358	0.5238	0.61386
396	b1621	n	0.82003	0.82026	0.81488	n	0.52358	0.5238	0.61387
397	b1622	n	0.82003	0.82026	0.81488	n	0.52358	0.5238	0.61387
398	b1623	n	0.82003	0.82026	0.81488	n	0.52358	0.5238	0.61386
399	b1636	n	0.82003	0.82026	0.81488	n	0.52358	0.5238	0.61387
400	b1638	e	0.82003	0.82026	0.81488	e	0.52358	0.5238	0.61383
401	b1640	n	0.82003	0.82026	0.81488	n	0.52358	0.5238	0.61386
402	b1646	n	0.82003	0.82026	0.81488	n	0.52358	0.5238	0.61387
403	b1651	n	0.82003	0.82026	0.81488	n	0.52358	0.5238	0.61386
404	b1654	n	0.82003	0.82026	0.81488	n	0.52358	0.5238	0.61387
405	b1656	n	0.82003	0.82026	0.81488	n	0.52358	0.5238	0.61387
406	b1661	n	0.82003	0.82026	0.81487	n	0.52358	0.5238	0.61385
407	b1676	n	0.82003	0.82026	0.81488	n	0.52358	0.5238	0.61387
408	b1677	n	0.82003	0.82026	0.81487	n	0.52358	0.5238	0.61382
409	b1692	n	0.82003	0.82026	0.81488	n	0.52358	0.5238	0.61387
410	b1693	n	0	0	0	e	0	0	0
411	b1701	n	0.82003	0.82026	0.81488	n	0.52358	0.5238	0.61387
412	b1702	n	0.82003	0.82026	0.81488	n	0.52358	0.5238	0.61387
413	b1704	n	0.82003	0.82026	0.81488	n	0.52358	0.5238	0.61387
414	b1709	n	0.82003	0.82026	0.81488	n	0.52358	0.5238	0.61386
415	b1711	n	0.82003	0.82026	0.81488	n	0.52358	0.5238	0.61386
416	b1723	n	0.82003	0.82026	0.81488	n	0.52358	0.5238	0.61387
417	b1732	n	0.82003	0.82026	0.81488	n	0.52358	0.5238	0.61387
418	b1744	n	0.82003	0.82026	0.81486	n	0.52358	0.5238	0.61387
419	b1745	n	0.82003	0.82026	0.81485	n	0.52358	0.5238	0.61385
420	b1746	n	0.82003	0.82026	0.81488	n	0.52358	0.5238	0.61386
421	b1747	n	0.82003	0.82026	0.81487	n	0.52358	0.5238	0.61387
422	b1748	n	0.82003	0.82026	0.81487	n	0.52358	0.5238	0.61383
423	b1759	n	0.82003	0.82026	0.81488	n	0.52358	0.5238	0.61387
424	b1761	n	0.75561	0.75582	0.7504	n	0.50575	0.50596	0.56517
425	b1764	n	0.82003	0.82026	0.81488	n	0.52358	0.5238	0.61387
426	b1767	n	0.82003	0.82026	0.81488	n	0.52358	0.5238	0.61387
427	b1768	n	0.82003	0.82026	0.81488	n	0.52358	0.5238	0.61387
428	b1773	n	0.82003	0.82026	0.81488	n	0.52358	0.5238	0.61387
429	b1778	n	0.82003	0.82026	0.81487	n	0.52358	0.5238	0.61386
430	b1781	n	0.82003	0.82026	0.81488	n	0.52358	0.5238	0.61387
431	b1800	n	0.82003	0.82026	0.81488	n	0.52358	0.5238	0.61387
432	b1801	n	0.82003	0.82026	0.81488	n	0.52358	0.5238	0.61387
433	b1805	n	0.82003	0.82026	0.81488	n	0.52358	0.5238	0.61387
434	b1812	e	0	0	0	e	0	0	0
435	b1814	n	0.82003	0.82026	0.81488	n	0.52358	0.5238	0.61387
436	b1817	n	0.82003	0.82026	0.81488	n	0.52358	0.5238	0.61387
437	b1818	n	0.82003	0.82026	0.81488	n	0.52358	0.5238	0.61387
438	b1819	n	0.82003	0.82026	0.81488	n	0.52358	0.5238	0.61387
439	b1849	n	0.82003	0.82026	0.81487	n	0.52358	0.5238	0.61385
440	b1850	n	0.82003	0.82026	0.81487	n	0.52358	0.5238	0.61386
441	b1851	n	0.82003	0.82026	0.81488	n	0.52358	0.5238	0.61387
442	b1852	n	0.82003	0.82026	0.81484	n	0.52358	0.5238	0.61387
443	b1854	n	0.82003	0.82026	0.81488	n	0.52358	0.5238	0.61387
444	b1855	n	0.82003	0.82026	0.81487	n	0.52358	0.5238	0.61387
445	b1857	n	0.82003	0.82026	0.81488	n	0.52358	0.5238	0.61386
446	b1858	n	0.82003	0.82026	0.81488	n	0.52358	0.5238	0.61386
447	b1859	n	0.82003	0.82026	0.81488	n	0.52358	0.5238	0.61386
448	b1865	n	0.82003	0.82026	0.81488	n	0.52358	0.5238	0.61387
449	b1872	n	0.82003	0.82026	0.81488	n	0.52358	0.5238	0.61387
450	b1873	n	0.82003	0.82026	0.81488	n	0.52358	0.5238	0.61387
451	b1896	n	0.82003	0.82026	0.81488	n	0.52358	0.5238	0.61387
452	b1897	n	0.82003	0.82026	0.81487	n	0.52358	0.5238	0.61387
453	b1900	n	0.82003	0.82026	0.81487	n	0.52358	0.5238	0.61386
454	b1901	n	0.82003	0.82026	0.81487	n	0.52358	0.5238	0.61386
455	b1907	n	0.82003	0.82026	0.81488	n	0.52358	0.5238	0.61387
456	b1919	n	0.82003	0.82026	0.81488	n	0.52358	0.5238	0.61387
457	b1927	n	0.82003	0.82026	0.81488	n	0.52358	0.5238	0.61387
458	b1981	n	0.82003	0.82026	0.81488	n	0.52358	0.5238	0.61387
459	b1982	n	0.82003	0.82026	0.81487	n	0.52358	0.5238	0.61386
460	b1991	n	0.82003	0.82026	0.81488	n	0.52358	0.5238	0.61387
461	b1992	n	0.82003	0.82026	0.81488	n	0.52358	0.5238	0.61387
462	b1993	n	0.82003	0.82026	0.81488	n	0.52358	0.5238	0.61387
463	b2010	n	0.82003	0.82026	0.81488	n	0.52358	0.5238	0.61387
464	b2019	e	0	0	0	e	0	0	0
465	b2020	e	0	0	0	e	0	0	0
466	b2021	e	0	0	0	e	0	0	0
467	b2022	e	0	0	0	e	0	0	0
468	b2023	e	0	0	0	e	0	0	0
469	b2024	e	0	0	0	e	0	0	0
470	b2025	e	0	0	0	e	0	0	0
471	b2026	e	0	0	0	e	0	0	0
472	b2027	n	0.82003	0.82026	0.81488	n	0.52358	0.5238	0.61387
473	b2028	n	0.82003	0.82026	0.81486	n	0.52358	0.5238	0.61385
474	b2029	n	0.82003	0.82026	0.81487	n	0.52358	0.5238	0.61386
475	b2032	n	0.82003	0.82026	0.81488	n	0.52358	0.5238	0.61387
476	b2033	n	0.82003	0.82026	0.81488	n	0.52358	0.5238	0.61387
477	b2034	n	0.82003	0.82026	0.81488	n	0.52358	0.5238	0.61387
478	b2035	n	0.82003	0.82026	0.81488	n	0.52358	0.5238	0.61387
479	b2036	n	0.82003	0.82026	0.81487	n	0.52358	0.5238	0.61385
480	b2037	n	0.82003	0.82026	0.81488	n	0.52358	0.5238	0.61387
481	b2038	n	0.82003	0.82026	0.81487	n	0.52358	0.5238	0.61387
482	b2039	n	0.82003	0.82026	0.81488	n	0.52358	0.5238	0.61387
483	b2040	n	0.82003	0.82026	0.81487	n	0.52358	0.5238	0.61387
484	b2041	n	0.82003	0.82026	0.81488	n	0.52358	0.5238	0.61387
485	b2045	n	0.82003	0.82026	0.81488	n	0.52358	0.5238	0.61387
486	b2048	n	0.82003	0.82026	0.81486	n	0.52358	0.5238	0.61386
487	b2049	n	0.82003	0.82026	0.81488	n	0.52358	0.5238	0.61386
488	b2051	n	0.82003	0.82026	0.81487	n	0.52358	0.5238	0.61387
489	b2052	n	0.82003	0.82026	0.81487	n	0.52358	0.5238	0.61386
490	b2053	n	0.82003	0.82026	0.81487	n	0.52358	0.5238	0.61386
491	b2065	n	0.82003	0.82026	0.81487	n	0.52358	0.5238	0.61385
492	b2066	n	0.82003	0.82026	0.81488	n	0.52358	0.5238	0.61387
493	b2091	n	0.82003	0.82026	0.81488	n	0.52358	0.5238	0.61387
494	b2092	n	0.82003	0.82026	0.81488	n	0.52358	0.5238	0.61387
495	b2093	n	0.82003	0.82026	0.81488	n	0.52358	0.5238	0.61387
496	b2095	n	0.82003	0.82026	0.81488	n	0.52358	0.5238	0.61387
497	b2096	n	0.82003	0.82026	0.81488	n	0.52358	0.5238	0.61387
498	b2097	n	0.82003	0.82026	0.81488	n	0.52358	0.5238	0.61387
499	b2103	n	0	0	0	n	0	0	0
500	b2104	n	0.82003	0.82026	0.81488	n	0.52358	0.5238	0.61387
501	b2128	n	0.82003	0.82026	0.81488	n	0.52358	0.5238	0.61387
502	b2129	n	0.82003	0.82026	0.81488	n	0.52358	0.5238	0.61387
503	b2130	n	0.82003	0.82026	0.81488	n	0.52358	0.5238	0.61387
504	b2131	n	0.82003	0.82026	0.81488	n	0.52358	0.5238	0.61387
505	b2132	n	0.82003	0.82026	0.81488	n	0.52358	0.5238	0.61387
506	b2133	n	0.82003	0.82026	0.81487	n	0.52358	0.5238	0.61386
507	b2134	n	0.82003	0.82026	0.81488	n	0.52358	0.5238	0.61387
508	b2143	n	0.82003	0.82026	0.81488	n	0.52358	0.5238	0.61386
509	b2148	n	0.82003	0.82026	0.81488	n	0.52358	0.5238	0.61387
510	b2149	n	0.82003	0.82026	0.81488	n	0.52358	0.5238	0.61387
511	b2150	n	0.82003	0.82026	0.81488	n	0.52358	0.5238	0.61387
512	b2154	n	0.82003	0.82026	0.81488	n	0.52358	0.5238	0.61387
513	b2155	n	0.82003	0.82026	0.81488	n	0.52358	0.5238	0.61387
514	b2156	n	0.82003	0.82026	0.81487	n	0.52358	0.5238	0.61384
515	b2162	n	0.82003	0.82026	0.81488	n	0.52358	0.5238	0.61387
516	b2167	n	0.82003	0.82026	0.81488	n	0.52358	0.5238	0.61387
517	b2168	n	0.82003	0.82026	0.81488	n	0.52358	0.5238	0.61387
518	b2169	n	0.82003	0.82026	0.81488	n	0.52358	0.5238	0.61387
519	b2170	n	0.82003	0.82026	0.81488	n	0.52358	0.5238	0.61387
520	b2199	n	0.82003	0.82026	0.81488	n	0.52358	0.5238	0.61374
521	b2200	n	0.82003	0.82026	0.81488	n	0.52358	0.5238	0.61374
522	b2201	n	0.82003	0.82026	0.81488	n	0.52358	0.5238	0.61374
523	b2202	n	0.82003	0.82026	0.81488	n	0.52358	0.5238	0.61387
524	b2203	n	0.82003	0.82026	0.81488	n	0.52358	0.5238	0.61387
525	b2204	n	0.82003	0.82026	0.81488	n	0.52358	0.5238	0.61387
526	b2205	n	0.82003	0.82026	0.81488	n	0.52358	0.5238	0.61387
527	b2206	n	0.82003	0.82026	0.81488	n	0.52358	0.5238	0.61387
528	b2210	n	0.82003	0.82026	0.8148	n	0.52358	0.5238	0.61386
529	b2215	n	0.82003	0.82026	0.81488	n	0.52358	0.5238	0.61387
530	b2221	n	0.82003	0.82026	0.81486	n	0.52358	0.5238	0.61386
531	b2222	n	0.82003	0.82026	0.81486	n	0.52358	0.5238	0.61386
532	b2223	n	0.82003	0.82026	0.81488	n	0.52358	0.5238	0.61385
533	b2224	n	0.82003	0.82026	0.81487	n	0.52358	0.5238	0.61387
534	b2232	n	0.82003	0.82026	0.81483	e	0.52358	0.5238	0.61382
535	b2239	n	0.82003	0.82026	0.81486	n	0.52358	0.5238	0.61385
536	b2240	n	0.82003	0.82026	0.81487	n	0.52358	0.5238	0.61386
537	b2241	n	0.82003	0.82026	0.81487	n	0.52358	0.5238	0.61386
538	b2242	n	0.82003	0.82026	0.81487	n	0.52358	0.5238	0.61386
539	b2243	n	0.82003	0.82026	0.81487	n	0.52358	0.5238	0.61386
540	b2251	n	0.82003	0.82026	0.81488	n	0.52358	0.5238	0.61387
541	b2253	n	0.82003	0.82026	0.81485	n	0.52358	0.5238	0.61386
542	b2254	n	0.82003	0.82026	0.81487	n	0.52358	0.5238	0.61386
543	b2255	n	0.82003	0.82026	0.81487	n	0.52358	0.5238	0.61386
544	b2257	n	0.82003	0.82026	0.81488	n	0.52358	0.5238	0.61385
545	b2260	n	0.82003	0.82026	0.81485	n	0.52358	0.5238	0.6138
546	b2261	n	0.82003	0.82026	0.81485	n	0.52358	0.5238	0.6138
547	b2262	n	0.82003	0.82026	0.81486	n	0.52358	0.5238	0.61385
548	b2264	n	0.82003	0.82026	0.81486	n	0.52358	0.5238	0.61382
549	b2265	n	0.82003	0.82026	0.81488	n	0.52358	0.5238	0.61387
550	b2276	n	0.67573	0.67592	0.81486	n	0.44224	0.44242	0.61386
551	b2277	n	0.67573	0.67592	0.81486	n	0.44224	0.44242	0.61386
552	b2278	n	0.67573	0.67592	0.81486	n	0.44224	0.44242	0.61386
553	b2279	n	0.67573	0.67592	0.81486	n	0.44224	0.44242	0.61386
554	b2280	n	0.67573	0.67592	0.81486	n	0.44224	0.44242	0.61386
555	b2281	n	0.67573	0.67592	0.81486	n	0.44224	0.44242	0.61386
556	b2282	n	0.67573	0.67592	0.81486	n	0.44224	0.44242	0.61386
557	b2283	n	0.67573	0.67592	0.81486	n	0.44224	0.44242	0.61386
558	b2284	n	0.67573	0.67592	0.81486	n	0.44224	0.44242	0.61386
559	b2285	n	0.67573	0.67592	0.81486	n	0.44224	0.44242	0.61386
560	b2286	n	0.67573	0.67592	0.81486	n	0.44224	0.44242	0.61386
561	b2287	n	0.67573	0.67592	0.81486	n	0.44224	0.44242	0.61386
562	b2288	n	0.67573	0.67592	0.81486	n	0.44224	0.44242	0.61386
563	b2291	n	0.82003	0.82026	0.81488	n	0.52358	0.5238	0.61387
564	b2296	n	0.82003	0.82026	0.81488	n	0.52358	0.5238	0.61387
565	b2297	n	0.82003	0.82026	0.81488	n	0.52358	0.5238	0.61386
566	b2303	n	0.82003	0.82026	0.81488	n	0.52358	0.5238	0.61387
567	b2306	n	0.82003	0.82026	0.81487	n	0.52358	0.5238	0.61384
568	b2307	n	0.82003	0.82026	0.81487	n	0.52358	0.5238	0.61384
569	b2308	n	0.82003	0.82026	0.81487	n	0.52358	0.5238	0.61384
570	b2309	n	0.82003	0.82026	0.81487	n	0.52358	0.5238	0.61386
571	b2310	n	0.82003	0.82026	0.81486	n	0.52358	0.5238	0.61373
572	b2311	n	0.82003	0.82026	0.81488	n	0.52358	0.5238	0.61387
573	b2312	e	0	0	0	e	0	0	0
574	b2320	e	0	0	0	e	0	0	0
575	b2328	n	0.82003	0.82026	0.81488	n	0.52358	0.5238	0.61387
576	b2329	e	0	0	0	e	0	0	0
577	b2341	n	0.82003	0.82026	0.81488	n	0.52358	0.5238	0.61387
578	b2342	n	0.82003	0.82026	0.81488	n	0.52358	0.5238	0.61387
579	b2344	n	0.82003	0.82026	0.81488	n	0.52358	0.5238	0.61387
580	b2366	n	0.82003	0.82026	0.81487	n	0.52358	0.5238	0.61386
581	b2378	n	0.82003	0.82026	0.81485	n	0.52358	0.5238	0.61386
582	b2388	n	0.82003	0.82026	0.81487	n	0.52358	0.5238	0.61387
583	b2392	n	0.82003	0.82026	0.81487	n	0.52358	0.5238	0.61386
584	b2393	n	0.82003	0.82026	0.81488	n	0.52358	0.5238	0.61387
585	b2406	n	0.82003	0.82026	0.81487	n	0.52358	0.5238	0.61375
586	b2407	n	0.82003	0.82026	0.81484	n	0.52358	0.5238	0.61386
587	b2414	n	0.82003	0.82026	0.81488	e	0.52358	0.5238	0.61387
588	b2415	e	0.82003	0.82026	0.81485	n	0.52358	0.5238	0.61385
589	b2416	e	0.82003	0.82026	0.81485	e	0.52358	0.5238	0.61385
590	b2417	n	0.82003	0.82026	0.81488	e	0.52358	0.5238	0.61387
591	b2418	n	0.82003	0.82026	0.81485	n	0.52358	0.5238	0.61386
592	b2421	n	0.82003	0.82026	0.81488	n	0.52358	0.5238	0.61387
593	b2422	n	0.82003	0.82026	0.81488	e	0.52358	0.5238	0.61387
594	b2423	n	0.82003	0.82026	0.81488	n	0.52358	0.5238	0.61387
595	b2424	n	0.82003	0.82026	0.81488	e	0.52358	0.5238	0.61387
596	b2425	n	0.82003	0.82026	0.81488	e	0.52358	0.5238	0.61387
597	b2429	n	0.82003	0.82026	0.81488	n	0.52358	0.5238	0.61387
598	b2435	n	0.82003	0.82026	0.81488	n	0.52358	0.5238	0.61387
599	b2436	n	0.82001	0.82024	0.8148	n	0.52356	0.52378	0.6138
600	b2440	n	0.82003	0.82026	0.81486	n	0.52358	0.5238	0.61386
601	b2441	n	0.82003	0.82026	0.81486	n	0.52358	0.5238	0.61386
602	b2458	n	0.82003	0.82026	0.81488	n	0.52358	0.5238	0.61387
603	b2463	n	0.82003	0.82026	0.81487	n	0.52358	0.5238	0.61386
604	b2464	n	0.82003	0.82026	0.81488	n	0.52358	0.5238	0.61387
605	b2465	n	0.82003	0.82026	0.81488	n	0.52358	0.5238	0.61387
606	b2467	n	0.82003	0.82026	0.81488	n	0.52358	0.5238	0.61387
607	b2476	e	0	0	0	e	0	0	0
608	b2480	n	0.82003	0.82026	0.81488	n	0.52358	0.5238	0.61386
609	b2481	n	0.82003	0.82026	0.81488	n	0.52358	0.5238	0.61387
610	b2482	n	0.82003	0.82026	0.81488	n	0.52358	0.5238	0.61387
611	b2483	n	0.82003	0.82026	0.81488	n	0.52358	0.5238	0.61387
612	b2484	n	0.82003	0.82026	0.81488	n	0.52358	0.5238	0.61387
613	b2485	n	0.82003	0.82026	0.81488	n	0.52358	0.5238	0.61387
614	b2486	n	0.82003	0.82026	0.81488	n	0.52358	0.5238	0.61387
615	b2487	n	0.82003	0.82026	0.81488	n	0.52358	0.5238	0.61387
616	b2488	n	0.82003	0.82026	0.81488	n	0.52358	0.5238	0.61387
617	b2489	n	0.82003	0.82026	0.81488	n	0.52358	0.5238	0.61387
618	b2490	n	0.82003	0.82026	0.81488	n	0.52358	0.5238	0.61387
619	b2492	n	0.82003	0.82026	0.81488	n	0.52358	0.5238	0.61387
620	b2497	n	0.82003	0.82026	0.81488	n	0.52358	0.5238	0.61387
621	b2498	n	0.82003	0.82026	0.81487	n	0.52358	0.5238	0.61386
622	b2499	e	0	0	0	e	0	0	0
623	b2500	n	0.81727	0.8175	0.81219	n	0.52276	0.52299	0.61184
624	b2501	n	0.79513	0.79539	0.78954	n	0.51692	0.51715	0.59462
625	b2502	n	0.82003	0.82026	0.81488	n	0.52358	0.5238	0.61387
626	b2507	e	0	0	0	e	0	0	0
627	b2508	e	0.81803	0.81827	0.81282	e	0.52305	0.52328	0.61231
628	b2518	n	0.82003	0.82026	0.81488	n	0.52358	0.5238	0.61387
629	b2519	n	0.82003	0.82026	0.81488	n	0.52358	0.5238	0.61387
630	b2521	n	0.82003	0.82026	0.81488	n	0.52358	0.5238	0.61387
631	b2523	n	0.82003	0.82026	0.81488	n	0.52358	0.5238	0.61387
632	b2530	e	0	0	0	e	0	0	0
633	b2536	n	0.82003	0.82026	0.81488	n	0.52358	0.5238	0.61387
634	b2538	n	0.82003	0.82026	0.81488	n	0.52358	0.5238	0.61387
635	b2539	n	0.82003	0.82026	0.81488	n	0.52358	0.5238	0.61387
636	b2540	n	0.82003	0.82026	0.81488	n	0.52358	0.5238	0.61387
637	b2541	n	0.82003	0.82026	0.81488	n	0.52358	0.5238	0.61387
638	b2542	n	0.82003	0.82026	0.81488	n	0.52358	0.5238	0.61387
639	b2551	e	0.80294	0.80317	0.79778	e	0.51726	0.51748	0.60096
640	b2552	n	0.82003	0.82026	0.81488	n	0.52358	0.5238	0.61387
641	b2557	e	0	0	0	e	0	0	0
642	b2564	e	0	0	0.0001	e	0	0	0
643	b2574	e	0	0	0	e	0	0	0
644	b2578	n	0.82003	0.82026	0.81488	n	0.52358	0.5238	0.61387
645	b2579	n	0.82003	0.82026	0.81488	n	0.52358	0.5238	0.61387
646	b2582	n	0.82003	0.82026	0.81488	n	0.52358	0.5238	0.61387
647	b2587	n	0.82003	0.82026	0.81486	n	0.52358	0.5238	0.61385
648	b2599	e	0	0	0	e	0	0	0
649	b2600	e	0	0	0	e	0	0	0
650	b2601	n	0.82003	0.82026	0.81488	n	0.52358	0.5238	0.61387
651	b2661	n	0.82003	0.82026	0.81487	n	0.52358	0.5238	0.61386
652	b2662	n	0.82003	0.82026	0.81488	n	0.52358	0.5238	0.61387
653	b2663	n	0.82003	0.82026	0.81487	n	0.52358	0.5238	0.61387
654	b2675	n	0.82003	0.82026	0.81488	n	0.52358	0.5238	0.61385
655	b2676	n	0.82003	0.82026	0.81488	n	0.52358	0.5238	0.61385
656	b2677	n	0.82003	0.82026	0.81488	n	0.52358	0.5238	0.61386
657	b2678	n	0.82003	0.82026	0.81488	n	0.52358	0.5238	0.61386
658	b2679	n	0.82003	0.82026	0.81488	n	0.52358	0.5238	0.61386
659	b2687	n	0	0	0.81478	n	0	0	0.61378
660	b2688	n	0.82003	0.82026	0.81487	n	0.52358	0.5238	0.61386
661	b2690	n	0.82003	0.82026	0.81488	n	0.52358	0.5238	0.61387
662	b2697	n	0.82003	0.82026	0.81488	n	0.52358	0.5238	0.61387
663	b2701	n	0.82003	0.82026	0.81488	n	0.52358	0.5238	0.61387
664	b2702	n	0.82003	0.82026	0.81488	n	0.52358	0.5238	0.61387
665	b2703	n	0.82003	0.82026	0.81488	n	0.52358	0.5238	0.61387
666	b2704	n	0.82003	0.82026	0.81488	n	0.52358	0.5238	0.61387
667	b2705	n	0.82003	0.82026	0.81487	n	0.52358	0.5238	0.61386
668	b2708	n	0.82003	0.82026	0.81488	n	0.52358	0.5238	0.61387
669	b2710	n	0.82003	0.82026	0.81488	n	0.52358	0.5238	0.61387
670	b2711	n	0.82003	0.82026	0.81488	n	0.52358	0.5238	0.61387
671	b2719	n	0.82003	0.82026	0.81488	n	0.52358	0.5238	0.61387
672	b2720	n	0.82003	0.82026	0.81488	n	0.52358	0.5238	0.61387
673	b2721	n	0.82003	0.82026	0.81488	n	0.52358	0.5238	0.61387
674	b2722	n	0.82003	0.82026	0.81488	n	0.52358	0.5238	0.61387
675	b2723	n	0.82003	0.82026	0.81488	n	0.52358	0.5238	0.61387
676	b2724	n	0.82003	0.82026	0.81488	n	0.52358	0.5238	0.61387
677	b2738	n	0.82003	0.82026	0.81488	n	0.52358	0.5238	0.61387
678	b2744	n	0.82003	0.82026	0.81485	n	0.52358	0.5238	0.61386
679	b2750	e	0	0	0	e	0	0	0
680	b2751	e	0	0	0	e	0	0	0
681	b2752	n	0	0	0	e	0	0	0
682	b2762	e	0	0	0	e	0	0	0
683	b2763	e	0	0	0	e	0	0	0
684	b2764	e	0	0	0	e	0	0	0
685	b2781	n	0.82003	0.82026	0.81488	n	0.52358	0.5238	0.61386
686	b2784	n	0.82003	0.82026	0.81485	n	0.52358	0.5238	0.61386
687	b2787	n	0.82003	0.82026	0.81488	n	0.52358	0.5238	0.61387
688	b2788	n	0.82003	0.82026	0.81488	n	0.52358	0.5238	0.61387
689	b2789	n	0.82003	0.82026	0.81488	n	0.52358	0.5238	0.61387
690	b2796	n	0.82003	0.82026	0.81488	n	0.52358	0.5238	0.61387
691	b2797	n	0.82003	0.82026	0.81488	n	0.52358	0.5238	0.61387
692	b2799	n	0.82003	0.82026	0.81488	n	0.52358	0.5238	0.61387
693	b2800	n	0.82003	0.82026	0.81488	n	0.52358	0.5238	0.61387
694	b2801	n	0.82003	0.82026	0.81488	n	0.52358	0.5238	0.61387
695	b2802	n	0.82003	0.82026	0.81488	n	0.52358	0.5238	0.61387
696	b2803	n	0.82003	0.82026	0.81488	n	0.52358	0.5238	0.61387
697	b2810	n	0.82003	0.82026	0.81488	n	0.52358	0.5238	0.61387
698	b2813	n	0.82003	0.82026	0.81488	n	0.52358	0.5238	0.61387
699	b2817	n	0.82003	0.82026	0.81488	n	0.52358	0.5238	0.61387
700	b2818	e	0	0	0	e	0	0	0
701	b2827	e	0	0	0	e	0	0	0
702	b2835	n	0.82003	0.82026	0.81487	n	0.52358	0.5238	0.61387
703	b2836	n	0.82003	0.82026	0.81488	n	0.52358	0.5238	0.61387
704	b2838	e	0	0	0	e	0	0	0
705	b2841	n	0.82003	0.82026	0.81484	n	0.52358	0.5238	0.61384
706	b2866	n	0.82003	0.82026	0.81487	n	0.52358	0.5238	0.61386
707	b2867	n	0.82003	0.82026	0.81487	n	0.52358	0.5238	0.61386
708	b2868	n	0.82003	0.82026	0.81487	n	0.52358	0.5238	0.61386
709	b2871	n	0.82003	0.82026	0.81488	n	0.52358	0.5238	0.61387
710	b2874	n	0.82003	0.82026	0.81488	n	0.52358	0.5238	0.61387
711	b2883	n	0.82003	0.82026	0.81488	n	0.52358	0.5238	0.61374
712	b2889	n	0.82003	0.82026	0.81482	n	0.52358	0.5238	0.61381
713	b2890	n	0.82003	0.82026	0.81488	n	0.52358	0.5238	0.61387
714	b2893	n	0.82003	0.82026	0.81488	n	0.52358	0.5238	0.61387
715	b2895	n	0.82003	0.82026	0.81488	n	0.52358	0.5238	0.61387
716	b2901	n	0.82003	0.82026	0.81488	n	0.52358	0.5238	0.61387
717	b2903	n	0.82003	0.82026	0.81487	n	0.52349	0.52372	0.61386
718	b2904	n	0.82003	0.82026	0.81487	n	0.52349	0.52372	0.61386
719	b2905	n	0.82003	0.82026	0.81487	n	0.52349	0.52372	0.61386
720	b2907	n	0.82003	0.82026	0.81487	e	0.52358	0.5238	0.61384
721	b2913	e	0.79355	0.79378	0.78833	e	0.51379	0.51401	0.59381
722	b2914	n	0.82003	0.82026	0.81488	n	0.52358	0.5238	0.61387
723	b2917	n	0.82003	0.82026	0.81485	n	0.52358	0.5238	0.61387
724	b2919	n	0.82003	0.82026	0.81488	n	0.52358	0.5238	0.61386
725	b2920	n	0.82003	0.82026	0.81486	n	0.52358	0.5238	0.61386
726	b2923	n	0.82003	0.82026	0.81488	n	0.52358	0.5238	0.61387
727	b2927	n	0	0	0	n	0	0	0
728	b2935	n	0.82003	0.82026	0.81488	n	0.52358	0.5238	0.61387
729	b2937	n	0.82003	0.82026	0.81486	n	0.52358	0.5238	0.61386
730	b2938	n	0.82003	0.82026	0.81488	n	0.52358	0.5238	0.61387
731	b2943	n	0.82003	0.82026	0.81487	n	0.52358	0.5238	0.61386
732	b2947	n	0.82003	0.82026	0.81486	n	0.52358	0.5238	0.61387
733	b2954	n	0.82003	0.82026	0.81487	n	0.52358	0.5238	0.61387
734	b2957	n	0.82003	0.82026	0.81487	n	0.52358	0.5238	0.61386
735	b2963	n	0.82003	0.82026	0.81488	n	0.52358	0.5238	0.61387
736	b2964	n	0.82003	0.82026	0.81488	n	0.52358	0.5238	0.61387
737	b2965	n	0.82003	0.82026	0.81488	n	0.52358	0.5238	0.61387
738	b2975	n	0.82003	0.82026	0.81488	n	0.52358	0.5238	0.61387
739	b2976	n	0.82003	0.82026	0.81488	n	0.52358	0.5238	0.61387
740	b2979	n	0.82003	0.82026	0.81487	n	0.52357	0.5238	0.61386
741	b2987	n	0.82003	0.82026	0.81488	n	0.52358	0.5238	0.61387
742	b2988	n	0.82003	0.82026	0.81488	n	0.52358	0.5238	0.61386
743	b2994	n	0.82003	0.82026	0.81488	n	0.52358	0.5238	0.61387
744	b2997	n	0.82003	0.82026	0.81488	n	0.52358	0.5238	0.61387
745	b3001	n	0.82003	0.82026	0.81488	n	0.52358	0.5238	0.61387
746	b3005	n	0.82003	0.82026	0.81486	n	0.52358	0.5238	0.61385
747	b3006	n	0.82003	0.82026	0.81486	n	0.52358	0.5238	0.61385
748	b3008	e	0.82003	0.82026	0.81488	e	0.52358	0.5238	0.61387
749	b3012	n	0.82003	0.82026	0.81488	n	0.52358	0.5238	0.61387
750	b3028	n	0.82003	0.82026	0.81477	n	0.52358	0.5238	0.61386
751	b3029	n	0.82003	0.82026	0.81488	n	0.52358	0.5238	0.61387
752	b3040	n	0	0	0	n	0	0	0
753	b3052	n	0.82003	0.82026	0.81488	n	0.52358	0.5238	0.61385
754	b3057	n	0.82003	0.82026	0.81488	n	0.52358	0.5238	0.61387
755	b3058	n	0	0	0	e	0	0	0
756	b3061	n	0.82003	0.82026	0.81488	n	0.52358	0.5238	0.61387
757	b3062	n	0.82003	0.82026	0.81488	n	0.52358	0.5238	0.61387
758	b3063	n	0.82003	0.82026	0.81488	n	0.52358	0.5238	0.61387
759	b3073	n	0.82003	0.82026	0.81488	n	0.52358	0.5238	0.61386
760	b3089	n	0.82003	0.82026	0.81488	n	0.52358	0.5238	0.61386
761	b3091	n	0.82003	0.82026	0.81488	n	0.52358	0.5238	0.61387
762	b3092	n	0.82003	0.82026	0.81488	n	0.52358	0.5238	0.61387
763	b3093	n	0.82003	0.82026	0.81488	n	0.52358	0.5238	0.61387
764	b3114	n	0.82003	0.82026	0.81488	n	0.52358	0.5238	0.61387
765	b3115	n	0.82003	0.82026	0.81488	n	0.52358	0.5238	0.61386
766	b3116	n	0.82003	0.82026	0.81488	n	0.52358	0.5238	0.61387
767	b3117	n	0.82003	0.82026	0.81488	n	0.52358	0.5238	0.61387
768	b3124	n	0.82003	0.82026	0.81486	n	0.52358	0.5238	0.61386
769	b3125	n	0.82003	0.82026	0.81488	n	0.52358	0.5238	0.61387
770	b3126	n	0.82003	0.82026	0.81488	n	0.52358	0.5238	0.61387
771	b3127	n	0.82003	0.82026	0.81488	n	0.52358	0.5238	0.61387
772	b3128	n	0.82003	0.82026	0.81488	n	0.52358	0.5238	0.61387
773	b3132	n	0.82003	0.82026	0.81488	n	0.52358	0.5238	0.61387
774	b3137	n	0.82003	0.82026	0.81488	n	0.52358	0.5238	0.61387
775	b3161	n	0.82003	0.82026	0.81488	n	0.52358	0.5238	0.61386
776	b3172	e	0	0	0	n	0	0	0
777	b3176	n	0	0	0	e	0	0	0
778	b3177	n	0	0	0	e	0	0	0
779	b3182	n	0.82003	0.82026	0.81488	n	0.52358	0.5238	0.61387
780	b3196	n	0	0	0	n	0	0	0
781	b3197	n	0.82003	0.82026	0.81488	n	0.52358	0.5238	0.61387
782	b3198	n	0	0	0	n	0	0	0
783	b3212	n	0.82003	0.82026	0.81486	n	0.52358	0.5238	0.61386
784	b3213	n	0.82003	0.82026	0.81486	n	0.52358	0.5238	0.61386
785	b3222	n	0.82003	0.82026	0.81488	n	0.52358	0.5238	0.61387
786	b3223	n	0.82003	0.82026	0.81488	n	0.52358	0.5238	0.61386
787	b3224	n	0.82003	0.82026	0.81488	n	0.52358	0.5238	0.61387
788	b3225	n	0.82003	0.82026	0.81488	n	0.52358	0.5238	0.61387
789	b3236	n	0.82003	0.82026	0.81486	n	0.51497	0.51519	0.61384
790	b3258	n	0.82003	0.82026	0.81488	n	0.52358	0.5238	0.61387
791	b3265	n	0.82003	0.82026	0.81487	n	0.52358	0.5238	0.61385
792	b3266	n	0.82003	0.82026	0.81487	n	0.52358	0.5238	0.61385
793	b3281	e	0.82003	0.82026	0.81488	e	0.52358	0.5238	0.61387
794	b3290	n	0.82003	0.82026	0.81488	n	0.52358	0.5238	0.61387
795	b3350	n	0.82003	0.82026	0.81488	n	0.52358	0.5238	0.61387
796	b3359	n	0	0	0	n	0	0	0
797	b3360	e	0	0	0	e	0	0	0
798	b3365	n	0.82003	0.82026	0.81488	n	0.52358	0.5238	0.61387
799	b3366	n	0.82003	0.82026	0.81488	n	0.52358	0.5238	0.61387
800	b3367	n	0.82003	0.82026	0.81488	n	0.52358	0.5238	0.61387
801	b3368	e	0	0	0	n	0	0	0
802	b3370	n	0.82003	0.82026	0.81488	n	0.52358	0.5238	0.61387
803	b3371	n	0.82003	0.82026	0.81487	n	0.52358	0.5238	0.61387
804	b3374	n	0.82003	0.82026	0.81488	n	0.52358	0.5238	0.61387
805	b3380	n	0.82003	0.82026	0.81488	n	0.52358	0.5238	0.61387
806	b3385	n	0.82003	0.82026	0.81488	n	0.52358	0.5238	0.61387
807	b3386	n	0.82003	0.82026	0.81488	n	0.52358	0.5238	0.61387
808	b3389	e	0	0	0	e	0	0	0
809	b3390	n	0.82003	0.82026	0.81488	n	0.52358	0.5238	0.61387
810	b3396	n	0.82003	0.82026	0.81488	n	0.52358	0.5238	0.61387
811	b3397	n	0.82003	0.82026	0.81487	n	0.52358	0.5238	0.61386
812	b3403	n	0.82003	0.82026	0.81488	n	0.52358	0.5238	0.61384
813	b3409	n	0.82003	0.82026	0.81488	n	0.52358	0.5238	0.61385
814	b3415	n	0.82003	0.82026	0.81488	n	0.52358	0.5238	0.61387
815	b3416	n	0.82003	0.82026	0.81488	n	0.52358	0.5238	0.61387
816	b3417	n	0.82003	0.82026	0.81487	n	0.52358	0.5238	0.61387
817	b3425	n	0.82003	0.82026	0.81488	n	0.52358	0.5238	0.61387
818	b3426	n	0.82003	0.82026	0.81488	e	0.52358	0.5238	0.61387
819	b3428	n	0.82003	0.82026	0.81488	n	0.52358	0.5238	0.61387
820	b3429	n	0.82003	0.82026	0.81488	n	0.52358	0.5238	0.61385
821	b3430	n	0.82003	0.82026	0.81488	n	0.52358	0.5238	0.61385
822	b3431	n	0.82003	0.82026	0.81488	n	0.52358	0.5238	0.61386
823	b3432	n	0.82003	0.82026	0.81486	n	0.52358	0.5238	0.61376
824	b3437	n	0.82003	0.82026	0.81488	n	0.52358	0.5238	0.61387
825	b3447	n	0.82003	0.82026	0.81488	n	0.52358	0.5238	0.61386
826	b3449	n	0.82003	0.82026	0.81488	n	0.52358	0.5238	0.61386
827	b3450	n	0.82003	0.82026	0.81488	n	0.52358	0.5238	0.61387
828	b3451	n	0.82003	0.82026	0.81488	n	0.52358	0.5238	0.61387
829	b3452	n	0.82003	0.82026	0.81488	n	0.52358	0.5238	0.61387
830	b3453	n	0.82003	0.82026	0.81488	n	0.52358	0.5238	0.61387
831	b3454	n	0.82003	0.82026	0.81488	n	0.52358	0.5238	0.61386
832	b3455	n	0.82003	0.82026	0.81488	n	0.52358	0.5238	0.61386
833	b3456	n	0.82003	0.82026	0.81488	n	0.52358	0.5238	0.61386
834	b3457	n	0.82003	0.82026	0.81488	n	0.52358	0.5238	0.61386
835	b3458	n	0.82003	0.82026	0.81488	n	0.52358	0.5238	0.61387
836	b3460	n	0.82003	0.82026	0.81487	n	0.52358	0.5238	0.61385
837	b3469	n	0.82003	0.82026	0.81486	n	0.52358	0.5238	0.61384
838	b3475	n	0.82003	0.82026	0.81488	n	0.52358	0.5238	0.61387
839	b3476	n	0.82003	0.82026	0.81488	n	0.52358	0.5238	0.61387
840	b3477	n	0.82003	0.82026	0.81488	n	0.52358	0.5238	0.61387
841	b3478	n	0.82003	0.82026	0.81488	n	0.52358	0.5238	0.61387
842	b3479	n	0.82003	0.82026	0.81488	n	0.52358	0.5238	0.61387
843	b3480	n	0.82003	0.82026	0.81488	n	0.52358	0.5238	0.61387
844	b3493	n	0.82003	0.82026	0.81488	n	0.52358	0.5238	0.61387
845	b3500	n	0.82003	0.82026	0.81488	n	0.52358	0.5238	0.61387
846	b3502	n	0.82003	0.82026	0.81488	n	0.52358	0.5238	0.61387
847	b3503	n	0.82003	0.82026	0.81488	n	0.52358	0.5238	0.61387
848	b3517	n	0.82003	0.82026	0.81488	n	0.52358	0.5238	0.61387
849	b3519	n	0.82003	0.82026	0.81486	n	0.52358	0.5238	0.61386
850	b3526	n	0.82003	0.82026	0.81488	n	0.52358	0.5238	0.61387
851	b3528	n	0.82003	0.82026	0.81488	n	0.52358	0.5238	0.61386
852	b3540	n	0.82003	0.82026	0.81487	n	0.52358	0.5238	0.61387
853	b3541	n	0.82003	0.82026	0.81487	n	0.52358	0.5238	0.61387
854	b3542	n	0.82003	0.82026	0.81487	n	0.52358	0.5238	0.61387
855	b3543	n	0.82003	0.82026	0.81487	n	0.52358	0.5238	0.61387
856	b3544	n	0.82003	0.82026	0.81487	n	0.52358	0.5238	0.61387
857	b3546	n	0.82003	0.82026	0.81486	n	0.52358	0.5238	0.61386
858	b3551	n	0.82003	0.82026	0.81488	n	0.52358	0.5238	0.61387
859	b3553	n	0.82003	0.82026	0.81488	n	0.52358	0.5238	0.61387
860	b3559	n	0.82003	0.82026	0.81488	n	0.52358	0.5238	0.61387
861	b3564	n	0.82003	0.82026	0.81488	n	0.52358	0.5238	0.61387
862	b3565	n	0.82003	0.82026	0.81486	n	0.52358	0.5238	0.61386
863	b3566	n	0.82003	0.82026	0.81488	n	0.52358	0.5238	0.61387
864	b3567	n	0.82003	0.82026	0.81488	n	0.52358	0.5238	0.61387
865	b3568	n	0.82003	0.82026	0.81488	n	0.52358	0.5238	0.61387
866	b3571	n	0.82003	0.82026	0.81488	n	0.52358	0.5238	0.61387
867	b3572	n	0.82003	0.82026	0.0001	n	0.52358	0.5238	0.61386
868	b3575	n	0.82003	0.82026	0.81488	n	0.52358	0.5238	0.61387
869	b3577	n	0.82003	0.82026	0.81488	n	0.52358	0.5238	0.61387
870	b3578	n	0.82003	0.82026	0.81488	n	0.52358	0.5238	0.61387
871	b3579	n	0.82003	0.82026	0.81488	n	0.52358	0.5238	0.61387
872	b3580	n	0.82003	0.82026	0.81488	n	0.52358	0.5238	0.61387
873	b3581	n	0.82003	0.82026	0.81488	n	0.52358	0.5238	0.61387
874	b3583	n	0.82003	0.82026	0.81488	n	0.52358	0.5238	0.61387
875	b3588	n	0.82003	0.82026	0.81487	n	0.52358	0.5238	0.61386
876	b3591	n	0.82003	0.82026	0.81488	n	0.52358	0.5238	0.61387
877	b3599	n	0.82003	0.82026	0.81488	n	0.52358	0.5238	0.61387
878	b3600	n	0.82003	0.82026	0.81488	n	0.52358	0.5238	0.61385
879	b3603	n	0.82003	0.82026	0.81488	n	0.52358	0.5238	0.61387
880	b3605	n	0.82003	0.82026	0.81488	n	0.52358	0.5238	0.61387
881	b3607	e	0	0	0	e	0	0	0
882	b3610	n	0.82003	0.82026	0.81488	n	0.52358	0.5238	0.61387
883	b3612	n	0.82003	0.82026	0.81488	n	0.52358	0.5238	0.61387
884	b3616	n	0.82003	0.82026	0.81487	n	0.52358	0.5238	0.61386
885	b3617	n	0.82003	0.82026	0.81488	n	0.52358	0.5238	0.61386
886	b3619	n	0.82003	0.82026	0.81487	n	0.52358	0.5238	0.61387
887	b3620	n	0.82003	0.82026	0.81486	n	0.52358	0.5238	0.61385
888	b3621	n	0.82003	0.82026	0.81487	n	0.52358	0.5238	0.61387
889	b3622	n	0.82003	0.82026	0.81487	n	0.52358	0.5238	0.61386
890	b3624	n	0.82003	0.82026	0.81486	n	0.52358	0.5238	0.61385
891	b3625	n	0.82003	0.82026	0.81486	n	0.52358	0.5238	0.61386
892	b3626	n	0.82003	0.82026	0.81488	n	0.52358	0.5238	0.61385
893	b3627	n	0.82003	0.82026	0.81487	n	0.52358	0.5238	0.61386
894	b3628	n	0.82003	0.82026	0.81486	n	0.52358	0.5238	0.61383
895	b3629	n	0.82003	0.82026	0.81485	n	0.52358	0.5238	0.61386
896	b3630	n	0.82003	0.82026	0.81488	n	0.52358	0.5238	0.61385
897	b3631	n	0.82003	0.82026	0.81487	n	0.52358	0.5238	0.61386
898	b3632	n	0.82003	0.82026	0.81486	n	0.52358	0.5238	0.61386
899	b3642	e	0	0	0	e	0	0	0
900	b3653	n	0.82003	0.82026	0.81488	n	0.52358	0.5238	0.61386
901	b3654	n	0.82003	0.82026	0.81488	n	0.52358	0.5238	0.61386
902	b3665	n	0.82003	0.82026	0.81488	n	0.52358	0.5238	0.61385
903	b3666	n	0.82003	0.82026	0.81488	n	0.52358	0.5238	0.61387
904	b3670	n	0.82003	0.82026	0.81488	n	0.52358	0.5238	0.61387
905	b3671	n	0.82003	0.82026	0.81488	e	0.52358	0.5238	0.61387
906	b3679	n	0.82003	0.82026	0.81488	n	0.52358	0.5238	0.61387
907	b3691	n	0.82003	0.82026	0.81488	n	0.52358	0.5238	0.61387
908	b3693	n	0.82003	0.82026	0.81488	n	0.52358	0.5238	0.61387
909	b3708	n	0.81957	0.8198	0.81441	n	0.52345	0.52368	0.6135
910	b3709	n	0.82003	0.82026	0.81488	n	0.52358	0.5238	0.61387
911	b3725	n	0.82003	0.82026	0.81488	n	0.52358	0.5238	0.61387
912	b3726	n	0.82003	0.82026	0.81488	n	0.52358	0.5238	0.61387
913	b3727	n	0.82003	0.82026	0.81488	n	0.52358	0.5238	0.61387
914	b3728	n	0.82003	0.82026	0.81488	n	0.52358	0.5238	0.61387
915	b3731	e	0.31762	0.31771	0.31233	e	0.11666	0.11669	0.1112
916	b3732	n	0.31762	0.31771	0.31233	n	0.11666	0.11669	0.1112
917	b3733	n	0.31762	0.31771	0.31233	e	0.11666	0.11669	0.1112
918	b3734	n	0.31762	0.31771	0.31233	e	0.11666	0.11669	0.1112
919	b3735	n	0.31762	0.31771	0.31233	e	0.11666	0.11669	0.1112
920	b3736	n	0.31762	0.31771	0.31233	e	0.11666	0.11669	0.1112
921	b3737	e	0.31762	0.31771	0.31233	n	0.11666	0.11669	0.1112
922	b3738	e	0.31762	0.31771	0.31233	e	0.11666	0.11669	0.1112
923	b3739	n	0.82003	0.82026	0.81488	n	0.52358	0.5238	0.61387
924	b3744	n	0.81805	0.81828	0.81288	n	0.52306	0.52328	0.61238
925	b3747	n	0.82003	0.82026	0.81488	n	0.52358	0.5238	0.61387
926	b3748	n	0.82003	0.82026	0.81488	n	0.52358	0.5238	0.61387
927	b3749	n	0.82003	0.82026	0.81488	n	0.52358	0.5238	0.61387
928	b3750	n	0.82003	0.82026	0.81488	n	0.52358	0.5238	0.61387
929	b3751	n	0.82003	0.82026	0.81488	n	0.52358	0.5238	0.61387
930	b3752	n	0.82003	0.82026	0.81487	n	0.52358	0.5238	0.61387
931	b3770	e	0	0	0	n	0	0	0
932	b3771	e	0	0	0	e	0	0	0
933	b3772	e	0.82003	0.82026	0.81488	e	0.52358	0.5238	0.61387
934	b3774	e	0	0	0	e	0	0	0
935	b3779	n	0.82003	0.82026	0.81487	n	0.52358	0.5238	0.61386
936	b3781	n	0.82003	0.82026	0.81488	n	0.52358	0.5238	0.61387
937	b3784	n	0.82003	0.82026	0.81487	n	0.52358	0.5238	0.61387
938	b3785	n	0.82003	0.82026	0.81488	n	0.52358	0.5238	0.61386
939	b3786	n	0.82003	0.82026	0.81487	n	0.52358	0.5238	0.61386
940	b3787	n	0.82003	0.82026	0.81487	n	0.52358	0.5238	0.61386
941	b3788	n	0.82003	0.82026	0.81488	n	0.52358	0.5238	0.61387
942	b3789	n	0.82003	0.82026	0.81488	n	0.52358	0.5238	0.61387
943	b3790	n	0.82003	0.82026	0.81487	n	0.52358	0.5238	0.61387
944	b3791	n	0.82003	0.82026	0.81487	n	0.52358	0.5238	0.61385
945	b3792	n	0.82003	0.82026	0.81488	n	0.52358	0.5238	0.61386
946	b3794	n	0.82003	0.82026	0.81487	n	0.52358	0.5238	0.61386
947	b3803	n	0.82003	0.82026	0.81488	n	0.52358	0.5238	0.61387
948	b3806	n	0.82003	0.82026	0.81487	n	0.52358	0.5238	0.61386
949	b3809	n	0	0	0	n	0	0	0
950	b3816	n	0.82003	0.82026	0.81486	n	0.52358	0.5238	0.61386
951	b3821	n	0.82003	0.82026	0.81488	n	0.52358	0.5238	0.61387
952	b3823	n	0.82003	0.82026	0.81488	n	0.52358	0.5238	0.61387
953	b3824	n	0.82003	0.82026	0.81488	n	0.52358	0.5238	0.61387
954	b3825	n	0.82003	0.82026	0.81486	n	0.52358	0.5238	0.61386
955	b3829	e	0.82003	0.82026	0.81488	n	0.52358	0.5238	0.61387
956	b3831	n	0.82003	0.82026	0.81486	n	0.52358	0.5238	0.61387
957	b3833	e	0.82003	0.82026	4.1441e-05	n	0.52358	0.5238	0.0001
958	b3844	n	0.82003	0.82026	0.81487	n	0.52358	0.5238	0.61386
959	b3845	n	0.82003	0.82026	0.81488	n	0.52358	0.5238	0.61387
960	b3846	n	0.82003	0.82026	0.81487	n	0.52358	0.5238	0.61387
961	b3849	n	0.82003	0.82026	0.81488	n	0.52358	0.5238	0.61387
962	b3860	n	0.82003	0.82026	0.81488	n	0.52358	0.5238	0.61387
963	b3867	n	0.82003	0.82026	0.81488	n	0.52358	0.5238	0.61386
964	b3870	e	0.82003	0.82026	0.81488	e	0.52358	0.5238	0.61387
965	b3875	n	0.82003	0.82026	0.81488	n	0.52358	0.5238	0.61387
966	b3892	n	0.82003	0.82026	0.81488	n	0.52358	0.5238	0.61387
967	b3893	n	0.82003	0.82026	0.81488	n	0.52358	0.5238	0.61387
968	b3894	n	0.82003	0.82026	0.81488	n	0.52358	0.5238	0.61387
969	b3907	n	0.82003	0.82026	0.81488	n	0.52358	0.5238	0.61387
970	b3908	n	0.82003	0.82026	0.81488	n	0.52358	0.5238	0.61387
971	b3909	n	0.82003	0.82026	0.81488	n	0.52358	0.5238	0.61387
972	b3915	n	0.82003	0.82026	0.81488	n	0.52358	0.5238	0.61386
973	b3916	e	0.82003	0.82026	0.81488	n	0.52358	0.5238	0.61387
974	b3917	n	0.82003	0.82026	0.81488	n	0.52358	0.5238	0.61387
975	b3918	n	0.82003	0.82026	0.81486	n	0.52358	0.5238	0.61385
976	b3919	n	0.72691	0.72711	0.72182	n	0.47653	0.47674	0.49874
977	b3924	n	0.82003	0.82026	0.81488	n	0.52358	0.5238	0.61384
978	b3925	n	0.82003	0.82026	0.81488	n	0.52358	0.5238	0.61387
979	b3926	n	0.82003	0.82026	0.81488	e	0.51803	0.51825	0.61386
980	b3927	n	0.82003	0.82026	0.81488	n	0.52358	0.5238	0.61387
981	b3930	n	0.82003	0.82026	0.81486	n	0.52358	0.5238	0.61379
982	b3939	e	0	0	0	e	0	0	0
983	b3940	e	0.82003	0.82026	0.81488	e	0.52358	0.5238	0.61387
984	b3941	e	0	0	0	e	0	0	0
985	b3942	n	0.82003	0.82026	0.81488	n	0.52358	0.5238	0.61387
986	b3945	n	0.82003	0.82026	0.81487	n	0.52171	0.52193	0.60843
987	b3946	n	0.82003	0.82026	0.81488	n	0.52358	0.5238	0.61387
988	b3951	n	0.82003	0.82026	0.81488	n	0.52358	0.5238	0.61387
989	b3952	n	0.82003	0.82026	0.81488	n	0.52358	0.5238	0.61387
990	b3956	e	0.82003	0.82026	0.81485	e	0.52358	0.5238	0.5847
991	b3957	e	0	0	0	e	0	0	0
992	b3958	e	0	0	0	n	0	0	0
993	b3959	e	0	0	0	n	0	0	0
994	b3960	e	0	0	0	e	0	0	0
995	b3962	n	0.82003	0.82026	0.81488	n	0.52358	0.5238	0.61387
996	b3966	n	0.82003	0.82026	0.81487	n	0.52358	0.5238	0.61383
997	b3974	n	0	0	0	n	0	0	0
998	b3990	n	0	0	0	n	0	0	0
999	b3991	n	0	0	0	n	0	0	0
1000	b3992	n	0	0	0	n	0	0	0
1001	b3993	n	0	0	0	n	0	0	0
1002	b3994	n	0	0	0	n	0	0	0
1003	b3996	n	0.82003	0.82026	0.81488	n	0.52358	0.5238	0.61387
1004	b3997	n	0	0	0	n	0	0	0
1005	b4005	e	0	0	0	e	0	0	0
1006	b4006	e	0	0	0	e	0	0	0
1007	b4013	e	0	0	0	e	0	0	0
1008	b4014	n	0.82003	0.82026	0.81488	n	0.52358	0.5238	0.61387
1009	b4015	n	0.82003	0.82026	0.81486	n	0.52358	0.5238	0.61374
1010	b4019	n	0.82003	0.82026	0.81488	n	0.52358	0.5238	0.61387
1011	b4024	n	0.82003	0.82026	0.81488	n	0.52358	0.5238	0.61387
1012	b4025	n	0.82003	0.82026	0.81487	n	0.52358	0.5238	0.61387
1013	b4031	n	0.82003	0.82026	0.81488	n	0.52358	0.5238	0.61387
1014	b4032	n	0.82003	0.82026	0.81488	n	0.52358	0.5238	0.61387
1015	b4033	n	0.82003	0.82026	0.81488	n	0.52358	0.5238	0.61387
1016	b4034	n	0.82003	0.82026	0.81488	n	0.52358	0.5238	0.61387
1017	b4035	n	0.82003	0.82026	0.81488	n	0.52358	0.5238	0.61387
1018	b4036	n	0.82003	0.82026	0.81488	n	0.52358	0.5238	0.61386
1019	b4039	n	0	0.82026	0.81487	n	0	0.5238	0.61382
1020	b4042	n	0.82003	0.82026	0.81486	n	0.52358	0.5238	0.61387
1021	b4053	n	0.82003	0.82026	0.81488	n	0.52358	0.5238	0.61387
1022	b4054	n	0.82003	0.82026	0.81488	n	0.52358	0.5238	0.61387
1023	b4055	n	0.82003	0.82026	0.81488	n	0.52358	0.5238	0.61387
1024	b4067	n	0.82003	0.82026	0.81487	n	0.52358	0.5238	0.61382
1025	b4069	n	0.82003	0.82026	0.81488	n	0.52358	0.5238	0.61385
1026	b4070	n	0.82003	0.82026	0.81488	n	0.52358	0.5238	0.61387
1027	b4071	n	0.82003	0.82026	0.81488	n	0.52358	0.5238	0.61387
1028	b4072	n	0.82003	0.82026	0.81488	n	0.52358	0.5238	0.61387
1029	b4073	n	0.82003	0.82026	0.81488	n	0.52358	0.5238	0.61387
1030	b4077	n	0.82003	0.82026	0.81487	n	0.52358	0.5238	0.61385
1031	b4079	n	0.82003	0.82026	0.81488	n	0.52358	0.5238	0.61387
1032	b4085	n	0.82003	0.82026	0.81487	n	0.52358	0.5238	0.61387
1033	b4086	n	0.82003	0.82026	0.81488	n	0.52358	0.5238	0.61387
1034	b4087	n	0.82003	0.82026	0.81488	n	0.52358	0.5238	0.61387
1035	b4088	n	0.82003	0.82026	0.81488	n	0.52358	0.5238	0.61387
1036	b4090	n	0.82003	0.82026	0.81488	n	0.52358	0.5238	0.61387
1037	b4094	n	0.82003	0.82026	0.81488	n	0.52358	0.5238	0.61386
1038	b4111	n	0.82003	0.82026	0.81487	n	0.52358	0.5238	0.61386
1039	b4115	n	0.82003	0.82026	0.81487	n	0.52358	0.5238	0.61387
1040	b4117	n	0.82003	0.82026	0.81488	n	0.52358	0.5238	0.61387
1041	b4119	n	0.82003	0.82026	0.81488	n	0.52358	0.5238	0.61384
1042	b4120	n	0.82003	0.82026	0.81488	n	0.52358	0.5238	0.61386
1043	b4122	n	0.82003	0.82026	0.81488	n	0.52358	0.5238	0.61387
1044	b4123	n	0.82003	0.82026	0.81488	n	0.52358	0.5238	0.61387
1045	b4129	n	0.82003	0.82026	0.81488	n	0.52358	0.5238	0.61387
1046	b4131	n	0.82003	0.82026	0.81488	n	0.52358	0.5238	0.61387
1047	b4132	n	0.82003	0.82026	0.81488	n	0.52358	0.5238	0.61386
1048	b4136	n	0.82003	0.82026	0.81488	n	0.52358	0.5238	0.61387
1049	b4138	n	0.82003	0.82026	0.81488	n	0.52358	0.5238	0.61387
1050	b4139	n	0.82003	0.82026	0.81487	n	0.52358	0.5238	0.61386
1051	b4151	n	0.82003	0.82026	0.81483	n	0.52358	0.5238	0.61386
1052	b4152	n	0.82003	0.82026	0.81483	n	0.52358	0.5238	0.61386
1053	b4153	n	0.82003	0.82026	0.81483	n	0.52358	0.5238	0.61386
1054	b4154	n	0.82003	0.82026	0.81483	n	0.52358	0.5238	0.61386
1055	b4161	n	0.82003	0.82026	0.81488	n	0.52358	0.5238	0.61387
1056	b4169	n	0.82003	0.82026	0.81488	n	0.52358	0.5238	0.61387
1057	b4177	e	0	0	0	e	0	0	0
1058	b4192	n	0.82003	0.82026	0.81488	n	0.52358	0.5238	0.61387
1059	b4193	n	0.82003	0.82026	0.81488	n	0.52358	0.5238	0.61387
1060	b4194	n	0.82003	0.82026	0.81488	n	0.52358	0.5238	0.61387
1061	b4195	n	0.82003	0.82026	0.81488	n	0.52358	0.5238	0.61387
1062	b4196	n	0.82003	0.82026	0.81488	n	0.52358	0.5238	0.61387
1063	b4197	n	0.82003	0.82026	0.81488	n	0.52358	0.5238	0.61387
1064	b4198	n	0.82003	0.82026	0.81488	n	0.52358	0.5238	0.61387
1065	b4208	n	0.81992	0.82015	0.81476	n	0.52325	0.52348	0.61377
1066	b4213	n	0.82003	0.82026	0.81488	n	0.52358	0.5238	0.61387
1067	b4219	n	0.82003	0.82026	0.81487	n	0.52358	0.5238	0.61387
1068	b4227	n	0.82003	0.82026	0.81488	n	0.52358	0.5238	0.61387
1069	b4230	n	0.82003	0.82026	0.81488	n	0.52358	0.5238	0.61387
1070	b4231	n	0.82003	0.82026	0.81488	n	0.52358	0.5238	0.61387
1071	b4232	n	0.82003	0.82026	0.81488	n	0.52358	0.5238	0.61387
1072	b4233	n	0.82003	0.82026	0.81488	n	0.52358	0.5238	0.61387
1073	b4237	n	0.82003	0.82026	0.81488	n	0.52358	0.5238	0.61387
1074	b4238	n	0.82003	0.82026	0.81483	n	0.52358	0.5238	0.61382
1075	b4239	n	0.82003	0.82026	0.81485	n	0.52358	0.5238	0.61385
1076	b4240	n	0.82003	0.82026	0.81488	n	0.52358	0.5238	0.61387
1077	b4242	n	0.82003	0.82026	0.81487	n	0.52358	0.5238	0.61387
1078	b4244	n	0	0	0	n	0	0	0
1079	b4245	e	0	0	0	e	0	0	0
1080	b4254	n	0.82003	0.82026	0.81488	n	0.52358	0.5238	0.61387
1081	b4260	n	0.82003	0.82026	0.81488	n	0.52358	0.5238	0.61387
1082	b4265	n	0.82003	0.82026	0.81487	n	0.52358	0.5238	0.61387
1083	b4266	n	0.82003	0.82026	0.81488	n	0.52358	0.5238	0.61386
1084	b4267	n	0.82003	0.82026	0.81485	n	0.52358	0.5238	0.61386
1085	b4268	n	0.82003	0.82026	0.81488	n	0.52358	0.5238	0.61387
1086	b4287	n	0.82003	0.82026	0.81488	n	0.52358	0.5238	0.61387
1087	b4288	n	0.82003	0.82026	0.81488	n	0.52358	0.5238	0.61387
1088	b4289	n	0.82003	0.82026	0.81488	n	0.52358	0.5238	0.61387
1089	b4290	n	0.82003	0.82026	0.81488	n	0.52358	0.5238	0.61387
1090	b4291	n	0.82003	0.82026	0.81488	n	0.52358	0.5238	0.61387
1091	b4301	n	0.82003	0.82026	0.81488	n	0.52358	0.5238	0.61387
1092	b4311	n	0.82003	0.82026	0.81488	n	0.52358	0.5238	0.61387
1093	b4321	n	0.82003	0.82026	0.81488	n	0.52358	0.5238	0.61387
1094	b4322	n	0.82003	0.82026	0.81488	n	0.52358	0.5238	0.61387
1095	b4323	n	0.82003	0.82026	0.81488	n	0.52358	0.5238	0.61387
1096	b4356	n	0.82003	0.82026	0.81488	n	0.52358	0.5238	0.61387
1097	b4358	n	0.82003	0.82026	0.81488	n	0.52358	0.5238	0.61387
1098	b4374	n	0.82003	0.82026	0.81488	n	0.52358	0.5238	0.61387
1099	b4381	n	0.82003	0.82026	0.81488	n	0.52358	0.5238	0.61385
1100	b4382	n	0.82003	0.82026	0.81488	n	0.52358	0.5238	0.61385
1101	b4383	n	0.82003	0.82026	0.81488	n	0.52358	0.5238	0.61386
1102	b4384	n	0.82003	0.82026	0.81487	n	0.52358	0.5238	0.61387
1103	b4388	e	0.79355	0.79378	0.78833	e	0.51379	0.51401	0.59381
1104	b4390	n	0.82003	0.82026	0.81488	n	0.52358	0.5238	0.61387
1105	b4392	n	0.82003	0.82026	0.81488	n	0.52358	0.5238	0.61387
1106	b4394	n	0.82003	0.82026	0.81487	n	0.52358	0.5238	0.61387
1107	b4395	n	0.82003	0.82026	0.81488	n	0.52358	0.5238	0.61387
1108	b4407	n	0	0	0	n	0	0	0
1109	b4460	n	0.82003	0.82026	0.81487	n	0.52358	0.5238	0.61386
1110	b4467	n	0.82003	0.82026	0.81487	n	0.52357	0.5238	0.61386
1111	b4468	n	0.82003	0.82026	0.81487	n	0.52357	0.5238	0.61386
1112	b4471	n	0.82003	0.82026	0.81488	n	0.52358	0.5238	0.61387
1113	b4476	n	0.82003	0.82026	0.81488	n	0.52358	0.5238	0.61387
1114	b4477	n	0.82003	0.82026	0.81488	n	0.52358	0.5238	0.61386
1115	b4478	n	0.82003	0.82026	0.81488	n	0.52358	0.5238	0.61387
1116	b4481	n	0.82003	0.82026	0.81488	n	0.52358	0.5238	0.61385
1117	b4485	n	0.82003	0.82026	0.81488	n	0.52358	0.5238	0.61387
