# Supplementary material for: Flux balance analysis accounting for metabolite dilution
Source: Genome Biol. 2010 Apr 16;11(4):R43. doi: 10.1186/gb-2010-11-4-r43 (PMC2884546; doi:10.1186/gb-2010-11-4-r43)
Supplement: Additional file 5 — Cofactor dilution-related demand activity predictions. Excel file containing MD-FBA's predictions for the dilution related growth-demand synthesis of the three cofactors: 10-formyltetrahydrofolate (10fthf), 2-octaprenyl-6-hydroxyphenol (2ohph) and FAD across different gene knockouts. [file gb-2010-11-4-r43-S5.xlsx]

## Sheet: MD-FBA supp 5
Flux balance analysis accounting for metabolite dilution
Tomer Benyamini, Ori Folger, Eytan Ruppin, Tomer Shlomi
Supp. 5 - Cofactor demand activity predictions
Dilution activity was determined for each of the cofactors removed from the original E.coli biomass-core; this activity allows maximal growth rate using the MD-FBA method
1 = active demand; 0 = potentially active demand; -1 = inactive demand; glc = glucose, glyc = glycerol
KO strain	10fthf[c] (glc)	10fthf[c] (glyc)	2ohph[c] (glc)	2ohph[c] (glyc)	fad[c] (glc)	fad[c] (glyc)
b0002	0	-1	0	-1	0	0
b0003	0	0	0	0	0	0
b0004	0	0	0	0	0	0
b0007	0	-1	0	-1	0	0
b0008	0	-1	0	-1	0	0
b0019	0	0	-1	0	0	0
b0025	0	0	0	0	0	-1
b0026	0	-1	0	-1	0	0
b0029	0	0	0	0	0	0
b0030	0	0	0	-1	0	0
b0031	0	0	0	0	0	0
b0032	0	0	0	0	0	0
b0033	0	0	0	0	0	0
b0036	0	0	0	0	0	0
b0037	0	0	0	0	0	0
b0038	0	0	-1	0	0	0
b0040	0	0	0	0	0	0
b0047	0	-1	0	-1	0	0
b0048	0	-1	0	-1	0	0
b0049	0	-1	0	-1	0	0
b0052	0	0	0	0	0	0
b0061	0	-1	0	-1	0	0
b0062	0	0	0	0	0	0
b0063	0	0	0	0	0	0
b0066	0	-1	0	-1	0	0
b0067	0	-1	0	-1	0	0
b0068	0	-1	0	-1	0	0
b0070	0	-1	0	-1	0	0
b0071	0	0	0	0	0	0
b0072	0	0	0	0	0	0
b0073	0	0	0	0	0	0
b0074	0	0	0	0	0	0
b0077	0	-1	0	-1	0	0
b0078	0	-1	0	-1	0	0
b0084	0	-1	0	-1	0	0
b0085	0	0	0	0	0	0
b0086	0	0	0	0	0	0
b0087	0	0	0	0	0	0
b0088	0	0	0	0	0	0
b0090	0	0	0	0	0	0
b0091	0	0	0	0	0	0
b0092	0	-1	0	-1	0	0
b0096	0	0	0	0	0	0
b0099	0	-1	0	-1	0	0
b0103	0	0	0	0	0	0
b0104	0	0	0	0	0	0
b0109	0	0	0	0	0	0
b0110	0	0	0	0	0	0
b0112	0	0	0	0	0	0
b0114	0	0	0	0	0	0
b0115	0	0	0	0	0	0
b0116	0	0	0	0	0	0
b0118	0	0	0	0	0	0
b0120	0	0	0	0	0	0
b0121	0	0	0	0	0	0
b0123	0	0	0	0	0	0
b0124	0	-1	0	-1	0	0
b0125	0	-1	0	-1	0	0
b0126	0	-1	0	-1	0	0
b0131	0	0	0	0	0	0
b0133	0	0	0	0	0	0
b0134	0	0	0	0	0	0
b0142	0	0	0	0	0	0
b0149	0	-1	0	-1	0	0
b0150	0	0	0	0	0	0
b0151	0	0	0	0	0	0
b0152	0	0	0	0	0	0
b0153	0	0	0	0	0	0
b0154	0	0	0	0	0	0
b0155	0	-1	0	-1	0	0
b0158	0	0	0	0	0	0
b0159	0	0	0	0	0	0
b0160	0	0	-1	0	0	0
b0166	0	0	0	0	0	0
b0171	0	0	0	0	0	0
b0173	0	0	0	0	0	0
b0174	0	0	0	0	0	0
b0175	0	0	0	0	0	0
b0179	0	0	0	0	0	0
b0180	0	-1	0	-1	0	0
b0181	0	0	0	0	0	0
b0182	0	0	0	0	0	0
b0185	0	0	0	0	0	0
b0186	0	-1	0	-1	0	0
b0194	0	-1	0	-1	0	0
b0197	0	-1	0	-1	0	0
b0198	0	-1	0	-1	0	0
b0199	0	-1	0	-1	0	0
b0200	0	0	0	0	0	0
b0207	0	-1	0	-1	0	0
b0212	0	0	0	0	0	0
b0221	0	0	0	0	0	0
b0222	0	0	0	0	0	0
b0237	0	0	0	0	0	0
b0238	0	0	0	0	0	0
b0241	0	-1	0	-1	0	0
b0242	0	0	0	-1	0	0
b0243	1	0	-1	0	0	0
b0260	0	-1	0	-1	0	0
b0261	0	0	0	0	0	0
b0273	0	-1	0	-1	0	0
b0312	0	-1	0	-1	0	0
b0314	0	-1	0	-1	0	0
b0323	0	-1	0	-1	0	0
b0331	0	0	0	0	0	0
b0333	0	0	0	0	0	0
b0334	-1	0	0	0	0	0
b0335	0	0	0	0	0	0
b0336	0	-1	0	-1	0	0
b0337	0	0	0	0	0	0
b0339	0	-1	0	-1	0	0
b0340	0	-1	0	-1	0	0
b0341	0	-1	0	-1	0	0
b0343	0	0	0	0	0	0
b0344	0	0	0	0	0	0
b0347	0	-1	0	-1	0	0
b0348	0	-1	0	-1	0	0
b0349	0	-1	0	-1	0	0
b0350	0	-1	0	-1	0	0
b0351	0	-1	0	-1	0	0
b0352	0	-1	0	-1	0	0
b0353	0	0	0	0	0	0
b0355	0	-1	0	-1	0	0
b0356	0	0	0	0	0	0
b0365	0	-1	0	-1	0	0
b0366	0	-1	0	-1	0	0
b0367	0	-1	0	-1	0	0
b0368	0	-1	0	-1	0	0
b0369	0	0	0	0	0	0
b0381	0	-1	0	-1	0	0
b0383	0	-1	0	-1	0	0
b0386	0	0	0	0	0	0
b0388	0	-1	0	-1	0	0
b0394	0	0	-1	0	0	0
b0401	0	0	0	0	0	0
b0403	0	0	0	0	0	0
b0404	0	0	0	0	0	0
b0411	0	0	0	0	0	0
b0414	0	0	0	0	0	0
b0415	0	0	0	0	0	0
b0417	0	0	0	0	0	0
b0418	0	-1	0	-1	0	0
b0420	0	0	0	0	0	0
b0421	0	0	0	0	0	0
b0423	0	0	0	0	0	0
b0425	0	-1	0	-1	0	0
b0428	0	0	0	0	0	0
b0429	0	0	0	0	0	0
b0430	0	0	0	0	0	0
b0431	0	0	0	0	0	0
b0432	0	0	0	0	0	0
b0433	0	0	0	0	0	0
b0446	0	-1	0	-1	0	0
b0451	0	-1	0	-1	0	0
b0452	0	0	0	0	0	0
b0459	0	0	0	0	0	0
b0469	0	0	0	0	0	0
b0474	0	0	0	0	0	0
b0475	0	0	0	0	0	0
b0477	0	-1	-1	0	0	0
b0480	0	-1	0	-1	0	0
b0484	0	-1	0	-1	0	0
b0485	0	-1	0	-1	0	0
b0494	0	0	0	0	0	0
b0505	0	0	0	0	0	0
b0507	0	0	-1	-1	0	0
b0508	0	0	0	0	0	0
b0509	0	-1	0	-1	0	0
b0511	0	0	0	0	0	0
b0512	0	0	0	0	0	0
b0514	0	0	-1	0	0	0
b0516	0	-1	0	0	0	0
b0517	0	0	0	0	0	0
b0521	0	-1	0	-1	0	0
b0522	0	0	0	0	0	0
b0523	0	0	0	0	0	0
b0524	0	0	0	0	0	0
b0526	0	-1	0	-1	0	0
b0529	0	0	0	0	0	0
b0572	0	-1	0	-1	0	0
b0573	0	-1	0	-1	0	0
b0574	0	-1	0	-1	0	0
b0575	0	-1	0	-1	0	0
b0576	0	-1	0	-1	0	0
b0583	0	0	0	0	0	0
b0584	0	-1	0	0	0	0
b0585	0	0	0	0	0	0
b0586	0	0	0	0	0	0
b0588	0	0	-1	0	0	0
b0589	0	0	-1	0	0	0
b0590	0	0	-1	0	0	0
b0591	0	0	0	0	0	0
b0592	0	0	-1	0	0	0
b0593	0	0	0	0	0	0
b0594	0	0	0	0	0	0
b0595	0	0	0	0	0	0
b0596	0	0	0	0	0	0
b0604	0	-1	0	-1	0	0
b0612	0	-1	0	-1	0	0
b0613	0	0	0	0	0	0
b0614	0	0	0	0	0	0
b0615	0	0	0	0	0	0
b0616	0	0	0	0	0	0
b0617	0	0	0	0	0	0
b0621	0	-1	0	-1	0	0
b0622	0	-1	0	-1	0	0
b0632	0	-1	0	-1	0	0
b0635	0	-1	0	-1	0	0
b0638	0	-1	0	-1	0	0
b0639	0	0	0	0	0	0
b0642	0	-1	0	-1	0	0
b0650	0	-1	0	-1	0	0
b0651	0	-1	0	-1	0	0
b0652	0	0	0	0	0	0
b0653	0	0	0	0	0	0
b0654	0	0	0	0	0	0
b0655	0	0	0	0	0	0
b0657	0	0	0	0	0	0
b0662	0	0	0	0	0	0
b0674	0	0	-1	0	0	0
b0677	0	0	0	0	0	0
b0678	0	0	-1	0	0	0
b0679	0	-1	0	-1	0	0
b0680	0	-1	0	-1	0	0
b0684	0	-1	0	-1	0	0
b0688	0	-1	0	-1	0	0
b0692	0	0	0	0	0	0
b0693	0	-1	0	-1	0	0
b0696	0	0	0	0	0	0
b0697	0	0	0	0	0	0
b0698	0	0	0	0	0	0
b0720	0	0	0	0	0	0
b0721	0	0	0	0	0	0
b0722	0	0	0	0	0	0
b0723	0	0	0	0	0	0
b0724	0	0	0	0	0	0
b0726	0	-1	0	0	0	0
b0727	0	-1	0	0	0	0
b0728	0	0	0	0	0	0
b0729	0	0	0	0	0	0
b0731	0	-1	0	-1	0	0
b0732	0	-1	0	-1	0	0
b0733	0	-1	0	-1	0	0
b0734	0	-1	0	-1	0	0
b0750	0	0	0	0	0	0
b0751	0	-1	0	-1	0	0
b0752	0	-1	0	-1	0	0
b0754	0	-1	0	-1	0	0
b0755	0	-1	0	-1	0	0
b0756	0	-1	0	-1	0	0
b0757	0	-1	0	-1	0	0
b0758	0	0	-1	0	0	0
b0759	0	0	0	0	0	0
b0763	0	0	0	0	0	0
b0764	0	0	0	0	0	0
b0765	0	0	0	0	0	0
b0767	0	0	0	0	0	0
b0774	0	0	0	0	0	0
b0775	0	-1	0	-1	0	0
b0776	0	0	0	0	0	0
b0778	0	-1	0	-1	0	0
b0789	0	-1	0	-1	0	0
b0805	0	-1	0	-1	0	0
b0809	0	-1	0	-1	0	0
b0810	0	-1	0	-1	0	0
b0811	0	-1	0	-1	0	0
b0813	0	-1	0	-1	0	0
b0822	0	-1	0	0	0	0
b0825	0	-1	0	-1	0	0
b0828	0	-1	0	-1	0	0
b0829	0	0	0	-1	0	0
b0830	0	0	0	-1	0	0
b0831	0	0	0	-1	0	0
b0832	0	0	0	-1	0	0
b0837	0	-1	0	-1	0	0
b0839	0	-1	0	-1	0	0
b0841	0	-1	0	-1	0	0
b0842	0	-1	0	-1	0	0
b0849	0	-1	0	-1	0	0
b0854	0	-1	0	-1	0	0
b0855	0	-1	0	-1	0	0
b0856	0	-1	0	-1	0	0
b0857	0	-1	0	-1	0	0
b0860	0	-1	0	-1	0	0
b0861	0	-1	0	-1	0	0
b0862	0	-1	0	-1	0	0
b0863	0	-1	0	-1	0	0
b0864	0	-1	0	-1	0	0
b0870	0	-1	0	-1	0	0
b0871	-1	-1	0	0	0	0
b0875	0	-1	0	-1	0	0
b0886	0	0	-1	0	0	0
b0887	0	0	-1	0	0	0
b0888	0	0	0	0	0	0
b0893	0	-1	0	-1	0	0
b0894	0	-1	0	-1	0	0
b0895	0	-1	0	-1	0	0
b0896	0	-1	0	-1	0	0
b0902	0	0	-1	0	0	0
b0903	0	-1	0	-1	0	0
b0904	0	-1	0	-1	0	0
b0907	0	0	0	0	0	0
b0908	0	0	0	0	0	0
b0910	0	0	0	0	0	0
b0914	0	0	0	0	0	0
b0915	0	0	0	0	0	0
b0918	0	0	0	0	0	0
b0928	0	0	0	0	0	0
b0929	0	-1	0	-1	0	0
b0930	0	-1	0	-1	0	0
b0931	0	0	0	0	0	0
b0932	0	-1	0	-1	0	0
b0933	0	-1	0	-1	0	0
b0934	0	-1	0	-1	0	0
b0935	0	-1	0	-1	0	0
b0936	0	-1	0	-1	0	0
b0937	0	-1	0	-1	0	0
b0945	0	0	0	0	0	0
b0954	0	0	0	0	0	0
b0957	0	-1	0	-1	0	0
b0963	0	0	0	0	0	0
b0972	0	-1	0	-1	0	0
b0973	0	-1	0	-1	0	0
b0974	0	-1	0	-1	0	0
b0978	0	0	0	0	0	0
b0979	0	0	0	0	0	0
b0980	0	-1	0	-1	0	0
b0996	0	-1	0	-1	0	0
b0997	0	-1	0	-1	0	0
b1002	0	-1	0	-1	0	0
b1006	0	0	0	0	0	0
b1014	1	0	0	0	0	0
b1015	0	0	0	0	0	0
b1033	0	-1	0	-1	0	0
b1054	0	0	0	-1	0	0
b1059	0	-1	0	-1	0	0
b1062	0	0	0	0	0	0
b1064	0	-1	0	-1	0	0
b1091	0	0	0	0	0	0
b1092	0	0	0	0	0	0
b1093	0	0	0	0	0	0
b1094	0	0	0	0	0	0
b1095	0	0	0	0	0	0
b1096	0	0	0	0	0	0
b1098	0	0	0	0	0	0
b1101	0	-1	0	-1	0	0
b1102	0	0	0	0	0	0
b1106	0	-1	0	-1	0	0
b1107	0	0	0	0	0	0
b1109	0	0	0	0	0	0
b1119	0	0	0	0	0	0
b1123	0	-1	0	-1	0	0
b1124	0	-1	0	-1	0	0
b1125	0	-1	0	-1	0	0
b1126	0	-1	0	-1	0	0
b1131	0	0	0	0	0	0
b1134	0	0	0	0	0	0
b1136	0	0	0	0	0	0
b1185	0	-1	0	-1	0	0
b1186	0	-1	0	0	0	0
b1189	0	0	0	-1	0	0
b1190	0	-1	0	-1	0	0
b1192	0	0	0	0	0	0
b1193	0	-1	0	-1	0	0
b1197	0	-1	0	-1	0	0
b1198	0	0	0	0	0	0
b1199	0	0	0	0	0	0
b1200	0	0	0	0	0	0
b1207	0	0	0	0	0	0
b1208	0	0	0	0	0	0
b1210	0	0	0	0	0	0
b1215	0	0	0	0	0	0
b1216	0	0	0	0	0	0
b1223	0	-1	0	-1	0	0
b1224	0	-1	0	-1	0	0
b1225	0	-1	0	-1	0	0
b1226	0	-1	0	-1	0	0
b1227	0	-1	0	-1	0	0
b1232	0	0	0	0	0	0
b1236	0	0	0	0	0	0
b1238	0	0	0	0	0	0
b1241	0	-1	0	-1	0	0
b1243	0	0	0	0	0	0
b1244	0	0	0	-1	0	0
b1245	0	0	0	-1	0	0
b1246	0	0	0	-1	0	0
b1247	0	0	0	-1	0	0
b1249	0	-1	0	-1	0	0
b1250	0	-1	0	-1	0	0
b1252	0	0	0	0	0	0
b1260	0	0	0	0	0	0
b1261	0	0	0	0	0	0
b1262	0	0	0	0	0	0
b1263	0	0	0	0	0	0
b1264	0	0	0	0	0	0
b1270	0	0	0	0	0	0
b1276	0	-1	0	-1	0	0
b1277	0	0	0	0	0	0
b1278	0	0	0	0	0	0
b1281	0	0	0	0	0	0
b1288	0	0	0	0	0	0
b1291	0	-1	0	-1	0	0
b1296	0	-1	0	-1	0	0
b1297	0	0	0	-1	0	0
b1298	0	0	0	0	0	0
b1300	0	0	0	0	0	0
b1301	0	0	0	0	0	0
b1302	0	-1	0	-1	0	0
b1308	0	-1	0	-1	0	0
b1319	0	-1	0	-1	0	0
b1325	0	0	0	0	0	0
b1326	0	0	0	0	0	0
b1329	0	0	-1	0	0	0
b1363	0	-1	0	-1	0	0
b1377	0	-1	0	-1	0	0
b1380	0	-1	0	-1	0	0
b1385	0	-1	0	-1	0	0
b1386	0	-1	0	-1	0	0
b1398	0	-1	0	-1	0	0
b1415	0	0	0	0	0	0
b1440	0	-1	0	-1	0	0
b1441	0	-1	0	-1	0	0
b1442	0	-1	0	-1	0	0
b1443	0	-1	0	-1	0	0
b1444	0	0	0	0	0	0
b1453	0	0	0	-1	0	0
b1463	0	0	0	0	0	0
b1465	0	-1	0	-1	0	0
b1466	0	-1	0	-1	0	0
b1467	0	-1	0	-1	0	0
b1468	0	-1	0	-1	0	0
b1469	0	-1	0	-1	0	0
b1474	0	-1	0	-1	0	0
b1475	0	-1	0	-1	0	0
b1476	0	-1	0	-1	0	0
b1478	0	-1	0	-1	0	0
b1479	0	0	0	0	0	0
b1483	0	-1	0	-1	0	0
b1484	0	-1	0	-1	0	0
b1485	0	-1	0	-1	0	0
b1486	0	-1	0	-1	0	0
b1487	0	-1	0	-1	0	0
b1488	0	0	-1	0	0	0
b1489	0	0	0	-1	0	0
b1492	0	0	0	0	0	0
b1493	0	-1	0	-1	0	0
b1519	0	0	0	0	0	0
b1521	0	0	0	0	0	0
b1524	0	-1	0	-1	0	0
b1528	0	0	-1	-1	0	0
b1533	0	-1	0	-1	0	0
b1539	0	0	0	0	0	0
b1584	0	0	0	0	0	0
b1587	0	-1	0	-1	0	0
b1588	0	-1	0	-1	0	0
b1589	0	-1	0	-1	0	0
b1590	0	-1	0	-1	0	0
b1592	0	-1	0	-1	0	0
b1602	0	0	0	0	0	0
b1603	0	0	0	0	0	0
b1605	0	0	0	0	0	0
b1606	0	-1	0	-1	0	0
b1611	0	-1	0	-1	0	0
b1612	0	-1	0	-1	0	0
b1613	0	0	0	0	0	0
b1621	0	-1	0	-1	0	0
b1622	0	-1	0	-1	0	0
b1623	0	0	0	-1	0	0
b1636	0	-1	0	-1	0	0
b1637	0	-1	0	-1	0	0
b1638	0	0	0	0	0	0
b1640	0	0	0	0	0	0
b1646	0	-1	0	-1	0	0
b1651	-1	0	0	0	0	0
b1654	0	-1	0	-1	0	0
b1656	0	-1	0	-1	0	0
b1661	0	0	0	0	0	0
b1662	0	1	0	0	0	0
b1676	0	-1	0	-1	0	0
b1677	0	0	0	0	0	0
b1692	0	-1	0	-1	0	0
b1693	0	0	0	0	0	0
b1701	0	-1	0	-1	0	0
b1702	0	0	0	0	0	0
b1704	0	-1	0	-1	0	0
b1709	0	0	0	0	0	0
b1711	0	0	0	0	0	0
b1713	0	-1	0	-1	0	0
b1714	0	-1	0	-1	0	0
b1719	0	-1	0	-1	0	0
b1723	0	-1	0	-1	0	0
b1732	0	-1	0	-1	0	0
b1740	0	0	0	0	0	0
b1744	0	0	0	0	0	0
b1745	0	0	0	0	0	0
b1746	0	0	0	0	0	0
b1747	0	1	0	0	0	0
b1748	0	0	0	0	0	0
b1759	0	-1	0	-1	0	0
b1761	0	0	0	0	0	0
b1764	0	-1	0	-1	0	0
b1767	0	-1	0	-1	0	0
b1768	0	-1	0	0	0	0
b1773	0	-1	0	-1	0	0
b1778	0	0	-1	0	0	0
b1779	0	0	0	0	0	0
b1781	0	-1	0	-1	0	0
b1800	0	-1	0	-1	0	0
b1801	0	-1	0	-1	0	0
b1805	0	-1	0	-1	0	0
b1812	0	0	0	0	0	0
b1814	0	-1	0	-1	0	0
b1817	0	-1	0	-1	0	0
b1818	0	-1	0	-1	0	0
b1819	0	-1	0	-1	0	0
b1849	0	0	0	0	0	0
b1850	0	0	0	0	0	0
b1851	0	0	0	0	0	0
b1852	0	0	0	0	0	0
b1854	0	-1	0	-1	0	0
b1855	0	0	0	0	0	0
b1857	0	-1	0	0	0	0
b1858	0	-1	0	0	0	0
b1859	0	-1	0	0	0	0
b1865	0	-1	0	-1	0	0
b1866	0	-1	0	-1	0	0
b1872	0	-1	0	-1	0	0
b1873	0	-1	0	-1	0	0
b1876	0	-1	0	-1	0	0
b1896	-1	0	0	0	0	0
b1897	0	0	0	0	0	0
b1900	0	0	-1	0	0	0
b1901	0	0	-1	0	0	0
b1907	0	-1	0	-1	0	0
b1912	0	0	0	0	0	0
b1919	0	-1	0	-1	0	0
b1927	0	-1	0	-1	0	0
b1981	0	-1	0	-1	0	0
b1982	0	0	0	0	0	0
b1991	0	-1	0	-1	0	0
b1992	0	-1	0	-1	0	0
b1993	0	-1	0	-1	0	0
b2010	0	-1	0	-1	0	0
b2019	0	0	0	0	0	0
b2020	0	0	0	0	0	0
b2021	0	0	0	0	0	0
b2022	0	0	0	0	0	0
b2023	0	0	0	0	0	0
b2024	0	0	0	0	0	0
b2025	0	0	0	0	0	0
b2026	0	0	0	0	0	0
b2027	0	-1	0	-1	0	0
b2028	0	0	-1	0	0	0
b2029	0	0	-1	0	0	0
b2032	0	-1	0	-1	0	0
b2033	0	-1	0	-1	0	0
b2034	0	-1	0	-1	0	0
b2035	0	-1	0	-1	0	0
b2036	0	1	0	0	0	0
b2037	0	-1	0	-1	0	0
b2038	0	0	-1	0	0	0
b2039	0	-1	0	-1	0	0
b2040	0	0	-1	0	0	0
b2041	0	-1	0	-1	0	0
b2045	0	-1	0	-1	0	0
b2048	0	0	0	0	0	0
b2049	0	0	0	0	0	0
b2051	0	0	0	0	0	0
b2052	0	0	0	0	0	0
b2053	0	0	0	-1	0	0
b2065	0	0	0	0	0	0
b2066	0	0	0	0	0	0
b2091	0	0	0	0	0	0
b2092	0	0	-1	0	0	0
b2093	0	0	-1	0	0	0
b2094	0	0	-1	0	0	0
b2095	0	-1	0	-1	0	0
b2096	0	-1	0	-1	0	0
b2097	0	-1	0	-1	0	0
b2103	0	0	0	0	0	0
b2104	0	-1	0	-1	0	0
b2114	0	-1	0	-1	0	0
b2128	0	-1	0	-1	0	0
b2129	0	-1	0	-1	0	0
b2130	0	-1	0	-1	0	0
b2131	0	-1	0	-1	0	0
b2132	0	0	0	0	0	0
b2133	0	0	0	0	0	0
b2134	0	-1	0	-1	0	0
b2143	0	0	0	0	0	0
b2148	0	-1	0	0	0	0
b2149	0	-1	0	0	0	0
b2150	0	-1	0	0	0	0
b2153	0	0	0	0	0	0
b2154	0	-1	0	-1	0	0
b2155	0	-1	0	-1	0	0
b2156	0	0	0	0	0	0
b2162	0	-1	0	-1	0	0
b2167	0	-1	0	-1	0	0
b2168	0	-1	0	-1	0	0
b2169	0	-1	0	-1	0	0
b2170	0	-1	0	-1	0	0
b2199	0	1	0	-1	0	-1
b2200	0	1	0	-1	0	-1
b2201	0	1	0	-1	0	-1
b2202	0	-1	0	-1	0	0
b2203	0	-1	0	-1	0	0
b2204	0	-1	0	-1	0	0
b2205	0	-1	0	-1	0	0
b2206	0	-1	0	-1	0	0
b2210	1	0	-1	0	0	0
b2215	0	-1	0	-1	0	0
b2221	0	0	0	0	0	0
b2222	0	0	0	0	0	0
b2223	0	0	0	0	0	0
b2224	0	0	0	0	0	0
b2232	1	0	-1	-1	0	0
b2234	0	0	0	0	0	0
b2235	0	0	0	0	0	0
b2239	0	0	0	0	0	0
b2240	0	0	0	0	0	0
b2241	0	0	0	0	0	0
b2242	0	0	0	0	0	0
b2243	0	0	0	0	0	0
b2251	0	-1	0	-1	0	0
b2253	0	0	0	0	0	0
b2254	0	0	0	-1	0	0
b2255	0	0	0	0	0	0
b2257	0	0	0	0	0	0
b2260	0	0	0	0	0	0
b2261	0	0	0	0	0	0
b2262	0	0	0	0	0	0
b2264	0	0	0	0	0	0
b2265	0	0	0	0	0	0
b2276	0	0	-1	0	0	0
b2277	0	0	-1	0	0	0
b2278	0	0	-1	0	0	0
b2279	0	0	-1	0	0	0
b2280	0	0	-1	0	0	0
b2281	0	0	-1	0	0	0
b2282	0	0	-1	0	0	0
b2283	0	0	-1	0	0	0
b2284	0	0	-1	0	0	0
b2285	0	0	-1	0	0	0
b2286	0	0	-1	0	0	0
b2287	0	0	-1	0	0	0
b2288	0	0	-1	0	0	0
b2291	0	-1	0	-1	0	0
b2296	0	-1	0	-1	0	0
b2297	0	0	0	0	0	0
b2303	0	-1	0	-1	0	0
b2306	0	0	-1	0	0	0
b2307	0	0	-1	0	0	0
b2308	0	0	-1	0	0	0
b2309	0	0	0	0	0	0
b2310	0	0	0	0	0	-1
b2311	0	-1	0	-1	0	0
b2312	0	0	0	0	0	0
b2315	0	0	0	0	0	0
b2316	0	0	0	0	0	0
b2320	0	0	0	0	0	0
b2323	0	0	0	0	0	0
b2328	0	-1	0	-1	0	0
b2329	0	0	0	0	0	0
b2341	0	-1	0	-1	0	0
b2342	0	-1	0	-1	0	0
b2344	0	-1	0	-1	0	0
b2366	0	0	0	0	0	0
b2378	0	0	0	-1	0	0
b2388	0	0	0	0	0	0
b2392	0	0	0	-1	0	0
b2393	0	-1	0	-1	0	0
b2400	0	0	0	0	0	0
b2406	0	0	0	-1	0	0
b2407	0	0	0	0	0	0
b2411	0	-1	0	-1	0	0
b2414	0	-1	0	-1	0	0
b2415	0	0	0	0	0	0
b2416	0	0	0	0	0	0
b2417	0	-1	0	-1	0	0
b2418	0	0	-1	-1	0	0
b2421	0	-1	0	-1	0	0
b2422	0	-1	0	-1	0	0
b2423	0	-1	0	-1	0	0
b2424	0	-1	0	-1	0	0
b2425	0	-1	0	-1	0	0
b2429	0	-1	0	-1	0	0
b2435	0	-1	0	-1	0	0
b2436	0	0	0	0	0	0
b2440	0	0	0	0	0	0
b2441	0	0	0	0	0	0
b2458	0	-1	0	-1	0	0
b2463	0	-1	0	-1	0	0
b2464	0	-1	0	-1	0	0
b2465	0	-1	0	-1	0	0
b2467	0	-1	0	0	0	0
b2472	0	0	0	0	0	0
b2476	0	0	0	0	0	0
b2478	0	0	0	0	0	0
b2480	0	0	0	0	0	0
b2481	0	-1	0	-1	0	0
b2482	0	-1	0	-1	0	0
b2483	0	-1	0	-1	0	0
b2484	0	-1	0	-1	0	0
b2485	0	-1	0	-1	0	0
b2486	0	-1	0	-1	0	0
b2487	0	-1	0	-1	0	0
b2488	0	-1	0	-1	0	0
b2489	0	-1	0	-1	0	0
b2490	0	-1	0	-1	0	0
b2492	0	-1	0	-1	0	0
b2497	0	0	0	0	0	0
b2498	0	0	0	-1	0	0
b2499	0	0	0	0	0	0
b2500	0	0	0	0	0	0
b2501	0	0	0	0	0	0
b2502	0	-1	0	-1	0	0
b2507	0	0	0	0	0	0
b2508	0	-1	0	0	0	0
b2514	0	-1	0	-1	0	0
b2515	0	0	0	0	0	0
b2518	0	-1	0	-1	0	0
b2519	0	-1	0	-1	0	0
b2521	0	-1	0	-1	0	0
b2523	0	-1	0	-1	0	0
b2530	0	0	0	0	0	0
b2533	0	-1	0	-1	0	0
b2536	0	0	0	0	0	0
b2538	0	-1	0	-1	0	0
b2539	0	-1	0	-1	0	0
b2540	0	-1	0	-1	0	0
b2541	0	-1	0	-1	0	0
b2542	0	-1	0	-1	0	0
b2551	0	0	0	0	0	0
b2552	0	-1	0	-1	0	0
b2557	0	0	0	0	0	0
b2563	0	-1	0	-1	0	0
b2564	0	0	0	0	0	0
b2574	0	0	0	0	0	0
b2578	0	-1	0	-1	0	0
b2579	0	-1	0	-1	0	0
b2582	0	-1	0	-1	0	0
b2585	0	0	0	0	0	0
b2587	0	0	0	0	0	0
b2599	0	0	0	0	0	0
b2600	0	0	0	0	0	0
b2601	0	-1	0	-1	0	0
b2615	0	0	0	0	0	0
b2661	0	0	0	0	0	0
b2662	0	-1	0	-1	0	0
b2663	0	0	0	0	0	0
b2675	0	0	0	0	0	0
b2676	0	0	0	0	0	0
b2677	0	0	0	0	0	0
b2678	0	0	0	0	0	0
b2679	0	0	0	0	0	0
b2687	0	0	0	0	0	0
b2688	0	0	0	0	0	0
b2690	0	-1	0	-1	0	0
b2697	0	-1	0	-1	0	0
b2701	0	-1	0	-1	0	0
b2702	0	-1	0	-1	0	0
b2703	0	-1	0	-1	0	0
b2704	0	-1	0	-1	0	0
b2705	0	0	-1	-1	0	0
b2708	0	-1	0	-1	0	0
b2710	0	-1	0	-1	0	0
b2711	0	-1	0	-1	0	0
b2719	0	-1	0	-1	0	0
b2720	0	-1	0	-1	0	0
b2721	0	-1	0	-1	0	0
b2722	0	-1	0	-1	0	0
b2723	0	-1	0	-1	0	0
b2724	0	-1	0	-1	0	0
b2738	0	-1	0	-1	0	0
b2744	0	0	0	0	0	0
b2746	0	0	0	0	0	0
b2747	0	0	0	0	0	0
b2750	0	0	0	0	0	0
b2751	0	0	0	0	0	0
b2752	0	0	0	0	0	0
b2762	0	0	0	0	0	0
b2763	0	0	0	0	0	0
b2764	0	0	0	0	0	0
b2779	0	1	0	0	0	0
b2780	0	0	0	0	0	0
b2781	0	0	0	0	0	0
b2784	0	0	0	0	0	0
b2787	0	-1	0	-1	0	0
b2788	0	-1	0	-1	0	0
b2789	0	-1	0	-1	0	0
b2796	0	-1	0	-1	0	0
b2797	0	-1	0	-1	0	0
b2799	0	0	0	0	0	0
b2800	0	-1	0	-1	0	0
b2801	0	0	0	0	0	0
b2802	0	0	0	0	0	0
b2803	0	-1	0	-1	0	0
b2810	0	-1	0	-1	0	0
b2813	0	-1	0	-1	0	0
b2817	0	-1	0	-1	0	0
b2818	0	0	0	0	0	0
b2827	0	0	0	0	0	0
b2835	0	0	0	0	0	0
b2836	0	0	0	0	0	0
b2838	0	0	0	0	0	0
b2841	0	0	0	0	0	0
b2866	0	0	0	0	0	0
b2867	0	0	0	0	0	0
b2868	0	0	0	0	0	0
b2871	0	-1	0	-1	0	0
b2874	0	-1	0	-1	0	0
b2883	0	0	0	0	0	0
b2889	0	0	0	0	0	0
b2890	0	-1	0	-1	0	0
b2893	0	-1	0	-1	0	0
b2895	0	-1	0	-1	0	0
b2901	0	-1	0	-1	0	0
b2903	0	0	0	0	0	0
b2904	0	0	0	0	0	0
b2905	0	0	0	0	0	0
b2907	0	0	0	0	0	0
b2913	0	0	0	0	0	0
b2914	0	-1	0	-1	0	0
b2917	0	-1	0	0	0	0
b2919	0	0	0	0	0	0
b2920	0	0	0	0	0	0
b2923	0	0	0	0	0	0
b2925	0	-1	0	-1	0	0
b2926	0	0	0	0	0	0
b2927	0	0	0	0	0	0
b2935	0	-1	0	-1	0	0
b2937	0	1	0	0	0	0
b2938	0	0	0	-1	0	0
b2942	0	0	0	0	0	0
b2943	0	0	-1	0	0	0
b2947	0	0	0	0	0	0
b2954	0	-1	0	0	0	0
b2957	0	0	0	0	0	0
b2963	0	-1	0	-1	0	0
b2964	0	0	0	0	0	0
b2965	0	-1	0	-1	0	0
b2975	0	-1	0	-1	0	0
b2976	0	-1	0	-1	0	0
b2979	0	0	0	0	0	0
b2987	0	-1	0	-1	0	0
b2988	0	0	0	0	0	0
b2994	0	-1	0	-1	0	0
b2997	0	-1	0	-1	0	0
b3001	0	-1	0	-1	0	0
b3005	0	0	0	0	0	0
b3006	0	0	0	0	0	0
b3008	0	-1	0	-1	0	0
b3012	0	-1	0	-1	0	0
b3018	0	0	0	0	0	0
b3028	1	0	-1	0	-1	0
b3029	0	0	0	0	0	0
b3040	0	0	0	0	0	0
b3041	1	0	0	0	-1	0
b3052	0	0	0	0	0	0
b3057	0	-1	0	-1	0	0
b3058	0	0	0	0	0	0
b3061	0	-1	0	-1	0	0
b3062	0	-1	0	-1	0	0
b3063	0	-1	0	-1	0	0
b3073	0	0	0	0	0	0
b3089	0	0	0	0	0	0
b3091	0	-1	0	-1	0	0
b3092	0	0	0	0	0	0
b3093	0	-1	0	0	0	0
b3114	0	-1	0	-1	0	0
b3115	0	0	0	0	0	0
b3116	0	0	0	0	0	0
b3117	0	-1	0	-1	0	0
b3124	0	0	0	0	0	0
b3125	0	-1	0	-1	0	0
b3126	0	-1	0	-1	0	0
b3127	0	-1	0	-1	0	0
b3128	0	-1	0	-1	0	0
b3132	0	-1	0	-1	0	0
b3137	0	-1	0	-1	0	0
b3161	0	0	0	0	0	0
b3172	0	0	0	0	0	0
b3176	0	0	0	0	0	0
b3177	0	0	0	0	0	0
b3182	0	-1	0	-1	0	0
b3187	0	0	-1	0	0	0
b3189	0	0	0	0	0	0
b3196	0	0	0	0	0	0
b3197	0	-1	0	-1	0	0
b3198	0	0	0	0	0	0
b3212	1	0	0	-1	0	0
b3213	1	0	0	-1	0	0
b3222	0	-1	0	-1	0	0
b3223	0	0	0	0	0	0
b3224	0	-1	0	-1	0	0
b3225	0	-1	0	-1	0	0
b3236	0	-1	0	0	0	0
b3255	0	0	0	0	0	0
b3256	0	0	0	0	0	0
b3258	0	-1	0	-1	0	0
b3265	0	0	0	0	0	0
b3266	0	0	0	0	0	0
b3281	0	-1	0	-1	0	0
b3288	0	-1	0	-1	0	0
b3290	0	-1	0	-1	0	0
b3350	0	-1	0	-1	0	0
b3359	0	0	0	0	0	0
b3360	0	0	0	0	0	0
b3365	0	-1	0	-1	0	0
b3366	0	-1	0	-1	0	0
b3367	0	-1	0	-1	0	0
b3368	0	0	0	0	0	0
b3370	0	-1	0	-1	0	0
b3371	0	-1	0	0	0	0
b3374	0	-1	0	-1	0	0
b3380	0	-1	0	-1	0	0
b3384	0	-1	0	-1	0	0
b3385	0	-1	0	-1	0	0
b3386	0	-1	0	-1	0	0
b3389	0	0	0	0	0	0
b3390	0	-1	0	-1	0	0
b3396	0	-1	0	-1	0	0
b3397	0	0	0	0	0	0
b3403	0	1	0	0	0	0
b3409	0	0	0	0	0	0
b3415	0	-1	0	-1	0	0
b3416	0	0	0	0	0	0
b3417	0	0	0	0	0	0
b3425	0	-1	0	-1	0	0
b3426	0	0	0	0	0	0
b3428	0	0	0	0	0	0
b3429	0	0	0	0	0	0
b3430	0	0	0	0	0	0
b3431	0	0	0	0	0	0
b3432	0	0	0	0	0	0
b3433	0	0	0	0	0	0
b3437	0	0	0	0	0	0
b3447	-1	0	0	0	0	0
b3449	0	0	0	0	0	0
b3450	0	0	0	0	0	0
b3451	0	0	0	0	0	0
b3452	0	0	0	0	0	0
b3453	0	0	0	0	0	0
b3454	0	0	0	-1	0	0
b3455	0	0	0	-1	0	0
b3456	0	0	0	-1	0	0
b3457	0	0	0	-1	0	0
b3458	0	-1	0	-1	0	0
b3460	0	0	0	0	0	0
b3469	0	0	0	0	0	0
b3475	0	-1	0	-1	0	0
b3476	0	-1	0	-1	0	0
b3477	0	-1	0	-1	0	0
b3478	0	-1	0	-1	0	0
b3479	0	-1	0	-1	0	0
b3480	0	-1	0	-1	0	0
b3493	0	-1	0	-1	0	0
b3500	0	0	0	0	0	0
b3502	0	-1	0	-1	0	0
b3503	0	-1	0	-1	0	0
b3517	0	-1	0	-1	0	0
b3519	0	0	0	0	0	0
b3526	0	-1	0	-1	0	0
b3528	0	0	0	0	0	0
b3540	0	-1	0	0	0	0
b3541	0	-1	0	0	0	0
b3542	0	-1	0	0	0	0
b3543	0	-1	0	0	0	0
b3544	0	-1	0	0	0	0
b3546	0	0	0	0	0	0
b3551	0	-1	0	-1	0	0
b3553	0	-1	0	-1	0	0
b3559	0	-1	0	-1	0	0
b3560	0	-1	0	-1	0	0
b3564	0	-1	0	-1	0	0
b3565	0	0	0	-1	0	0
b3566	0	-1	0	-1	0	0
b3567	0	-1	0	-1	0	0
b3568	0	-1	0	-1	0	0
b3571	0	-1	0	-1	0	0
b3572	1	0	0	0	0	0
b3575	0	-1	0	-1	0	0
b3577	0	-1	0	-1	0	0
b3578	0	-1	0	-1	0	0
b3579	0	-1	0	-1	0	0
b3580	0	-1	0	-1	0	0
b3581	0	-1	0	-1	0	0
b3583	0	-1	0	-1	0	0
b3588	0	0	-1	0	0	0
b3591	0	-1	0	-1	0	0
b3599	0	-1	0	-1	0	0
b3600	0	1	0	0	0	0
b3603	0	-1	0	-1	0	0
b3605	0	-1	0	-1	0	0
b3607	0	0	0	0	0	0
b3608	0	0	0	0	0	0
b3610	0	-1	0	-1	0	0
b3612	0	-1	0	-1	0	0
b3616	0	0	0	0	0	0
b3617	0	0	0	0	0	0
b3619	0	0	0	0	0	0
b3620	0	0	0	0	0	0
b3621	0	0	0	0	0	0
b3622	-1	0	0	0	0	0
b3623	1	0	0	0	0	0
b3624	0	0	0	0	0	0
b3625	0	0	0	0	0	0
b3626	-1	0	0	0	0	0
b3627	0	0	0	0	0	0
b3628	0	0	0	0	0	0
b3629	0	0	0	0	0	0
b3630	0	0	0	0	0	0
b3631	0	0	0	0	0	0
b3632	0	0	-1	0	0	0
b3633	0	0	0	0	0	0
b3634	0	0	0	0	0	0
b3639	0	0	0	0	0	0
b3640	0	-1	0	-1	0	0
b3642	0	0	0	0	0	0
b3648	0	0	0	0	0	0
b3650	0	0	0	0	0	0
b3653	0	0	0	-1	0	0
b3654	0	0	0	0	0	0
b3665	0	0	0	0	0	0
b3666	0	-1	0	-1	0	0
b3670	0	-1	0	-1	0	0
b3671	0	-1	0	-1	0	0
b3679	0	-1	0	-1	0	0
b3691	0	-1	0	-1	0	0
b3693	0	-1	0	-1	0	0
b3708	0	0	0	0	0	0
b3709	0	-1	0	-1	0	0
b3725	0	0	0	0	0	0
b3726	0	0	0	0	0	0
b3727	0	0	0	0	0	0
b3728	0	0	0	0	0	0
b3729	0	0	0	0	0	0
b3730	0	0	0	0	0	0
b3731	0	0	0	-1	0	0
b3732	0	0	0	-1	0	0
b3733	0	0	0	-1	0	0
b3734	0	0	0	-1	0	0
b3735	0	0	0	-1	0	0
b3736	0	0	0	-1	0	0
b3737	0	0	0	-1	0	0
b3738	0	0	0	-1	0	0
b3739	0	-1	0	-1	0	0
b3744	0	0	-1	0	0	0
b3747	0	-1	0	-1	0	0
b3748	0	-1	0	-1	0	0
b3749	0	-1	0	-1	0	0
b3750	0	-1	0	-1	0	0
b3751	0	-1	0	-1	0	0
b3752	0	0	0	0	0	0
b3770	0	0	0	0	0	0
b3771	0	0	0	0	0	0
b3772	0	-1	0	-1	0	0
b3774	0	0	0	0	0	0
b3779	0	0	0	0	0	0
b3781	0	-1	0	-1	0	0
b3784	0	0	0	0	0	0
b3785	0	0	-1	-1	0	0
b3786	0	0	0	0	0	0
b3787	0	0	0	0	0	0
b3788	0	-1	0	-1	0	0
b3789	0	-1	0	-1	0	0
b3790	0	0	0	0	0	0
b3791	0	0	0	0	0	0
b3792	0	0	-1	-1	0	0
b3793	0	0	-1	-1	0	0
b3794	0	0	0	0	0	0
b3803	0	-1	0	-1	0	0
b3804	0	0	0	0	0	0
b3805	0	0	0	0	0	0
b3806	0	0	0	0	0	0
b3809	0	0	0	0	0	0
b3816	0	0	-1	0	0	0
b3821	0	1	0	0	0	0
b3823	0	-1	0	-1	0	0
b3824	0	-1	0	-1	0	0
b3825	0	0	0	0	0	0
b3829	0	-1	0	-1	0	0
b3831	0	0	0	0	0	0
b3833	0	0	-1	0	0	0
b3835	0	0	0	-1	0	0
b3843	0	-1	0	-1	0	0
b3844	0	0	0	0	0	0
b3845	0	-1	0	-1	0	0
b3846	0	0	0	0	0	0
b3849	0	-1	0	-1	0	0
b3850	0	0	0	0	0	0
b3860	0	-1	0	-1	0	0
b3867	0	0	0	0	0	0
b3870	0	-1	0	-1	0	0
b3875	0	-1	0	-1	0	0
b3892	0	-1	0	-1	0	0
b3893	0	-1	0	-1	0	0
b3894	0	-1	0	-1	0	0
b3902	0	-1	0	-1	0	0
b3903	0	-1	0	-1	0	0
b3904	0	-1	0	-1	0	0
b3907	0	-1	0	-1	0	0
b3908	0	-1	0	-1	0	0
b3909	0	-1	0	0	0	0
b3915	0	0	0	0	0	0
b3916	0	-1	0	-1	0	0
b3917	0	-1	0	-1	0	0
b3918	0	0	0	0	0	0
b3919	0	1	0	0	0	0
b3924	0	0	0	-1	0	0
b3925	0	-1	0	-1	0	0
b3926	0	0	0	0	0	0
b3927	0	-1	0	-1	0	0
b3930	0	0	0	0	0	0
b3939	0	0	0	0	0	0
b3940	0	-1	0	-1	0	0
b3941	0	0	0	0	0	0
b3942	0	-1	0	-1	0	0
b3945	0	0	-1	0	0	0
b3946	0	-1	0	-1	0	0
b3951	0	-1	0	-1	0	0
b3952	0	-1	0	-1	0	0
b3956	0	0	0	0	0	-1
b3957	0	0	0	0	0	0
b3958	0	0	0	0	0	0
b3959	0	0	0	0	0	0
b3960	0	0	0	0	0	0
b3962	0	-1	0	-1	0	0
b3966	0	0	0	0	0	0
b3967	0	0	0	0	0	0
b3972	0	0	0	0	0	0
b3974	0	0	0	0	0	0
b3990	0	0	0	0	0	0
b3991	0	0	0	0	0	0
b3992	0	0	0	0	0	0
b3993	0	0	0	0	0	0
b3994	0	0	0	0	0	0
b3996	0	-1	0	-1	0	0
b3997	0	0	0	0	0	0
b4005	0	0	0	0	0	0
b4006	0	0	0	0	0	0
b4013	0	0	0	0	0	0
b4014	0	-1	0	-1	0	0
b4015	0	0	0	-1	0	0
b4019	0	-1	0	-1	0	0
b4024	0	-1	0	-1	0	0
b4025	0	0	0	0	0	0
b4031	0	-1	0	-1	0	0
b4032	0	-1	0	-1	0	0
b4033	0	-1	0	-1	0	0
b4034	0	-1	0	-1	0	0
b4035	0	-1	0	-1	0	0
b4036	0	0	0	0	0	0
b4039	0	0	-1	-1	0	0
b4040	1	0	-1	-1	0	0
b4041	0	0	0	0	0	0
b4042	0	0	0	0	0	0
b4053	0	-1	0	-1	0	0
b4054	0	-1	0	-1	0	0
b4055	0	-1	0	-1	0	0
b4067	0	0	-1	-1	0	0
b4069	0	0	0	0	0	0
b4070	0	-1	0	-1	0	0
b4071	0	-1	0	-1	0	0
b4072	0	-1	0	-1	0	0
b4073	0	-1	0	-1	0	0
b4077	0	0	0	0	0	0
b4079	0	-1	0	-1	0	0
b4084	0	-1	0	-1	0	0
b4085	0	0	0	0	0	0
b4086	0	-1	0	-1	0	0
b4087	0	-1	0	-1	0	0
b4088	0	-1	0	-1	0	0
b4090	0	-1	0	-1	0	0
b4094	0	1	0	0	0	0
b4111	0	0	0	0	0	0
b4115	0	0	0	0	0	0
b4117	0	0	0	0	0	0
b4119	0	1	0	0	0	0
b4120	0	0	0	0	0	0
b4122	0	-1	0	-1	0	0
b4123	0	-1	0	-1	0	0
b4129	0	-1	0	-1	0	0
b4131	0	-1	0	-1	0	0
b4132	0	0	0	0	0	0
b4136	0	-1	0	-1	0	0
b4138	0	-1	0	-1	0	0
b4139	0	0	-1	0	0	0
b4151	0	0	0	0	0	0
b4152	0	0	0	0	0	0
b4153	0	0	0	0	0	0
b4154	0	0	0	0	0	0
b4160	0	0	0	0	0	0
b4161	0	0	0	0	0	0
b4169	0	-1	0	-1	0	0
b4177	0	0	0	0	0	0
b4192	0	-1	0	-1	0	0
b4193	0	-1	0	-1	0	0
b4194	0	-1	0	-1	0	0
b4195	0	-1	0	-1	0	0
b4196	0	-1	0	-1	0	0
b4197	0	-1	0	-1	0	0
b4198	0	-1	0	-1	0	0
b4208	0	0	0	0	0	0
b4213	0	-1	0	-1	0	0
b4219	0	0	0	0	0	0
b4226	0	-1	0	-1	0	0
b4227	0	-1	0	-1	0	0
b4230	0	-1	0	-1	0	0
b4231	0	-1	0	-1	0	0
b4232	0	-1	0	-1	0	0
b4233	0	0	0	0	0	0
b4237	0	-1	0	-1	0	0
b4238	0	0	0	0	0	0
b4239	0	0	-1	0	0	0
b4240	0	-1	0	-1	0	0
b4242	0	0	0	0	0	0
b4244	0	0	0	0	0	0
b4245	0	0	0	0	0	0
b4254	0	-1	0	-1	0	0
b4258	0	-1	0	-1	0	0
b4260	0	-1	0	-1	0	0
b4265	0	0	0	0	0	0
b4266	-1	0	0	0	0	0
b4267	0	0	0	0	0	0
b4268	0	-1	0	-1	0	0
b4287	0	-1	0	-1	0	0
b4288	0	-1	0	-1	0	0
b4289	0	-1	0	-1	0	0
b4290	0	-1	0	-1	0	0
b4291	0	-1	0	-1	0	0
b4301	0	-1	0	-1	0	0
b4311	0	-1	0	-1	0	0
b4321	0	-1	0	0	0	0
b4322	0	-1	0	-1	0	0
b4323	0	0	0	0	0	0
b4356	0	-1	0	-1	0	0
b4358	0	-1	0	-1	0	0
b4374	0	-1	0	-1	0	0
b4381	0	0	0	0	0	0
b4382	0	0	0	0	0	0
b4383	0	0	0	-1	0	0
b4384	0	0	0	0	0	0
b4388	0	0	-1	0	0	0
b4390	0	-1	0	-1	0	0
b4392	0	-1	0	-1	0	0
b4394	0	0	0	0	0	0
b4395	0	-1	0	-1	0	0
b4407	0	0	0	0	0	0
b4460	0	0	-1	0	0	0
b4467	0	0	0	0	0	0
b4468	0	0	0	0	0	0
b4471	0	-1	0	-1	0	0
b4474	0	-1	0	-1	0	0
b4476	0	-1	0	-1	0	0
b4477	0	0	0	0	0	0
b4478	0	-1	0	-1	0	0
b4481	0	0	0	0	0	0
b4485	0	-1	0	-1	0	0
s0001	0	0	0	0	0	0
ACTIVE	11	14	0	0	0	0
INACTIVE	8	588	70	616	2	6
